# Supplementary material for: Transcriptomic analysis of rice in response to iron deficiency and excess
Source: Rice (N Y). 2014 Sep 12;7:18. doi: 10.1186/s12284-014-0018-1 (PMC4884027; doi:10.1186/s12284-014-0018-1)
Supplement: Supplementary file 2 — Additional file 2: Table S1.: Genes upgegulated by Fe deficiency in roots. Table S2. Genes down-gegulated by Fe excess in roots. Table S3. Genes down-regulated by Fe Deficiency. Table S4. Genes upregulated by Fe deficiency in shoots. Table S5. Genes down regulated by Fe excess in shoots. Table S6. Genes upregulated by Fe excess in shoots. Table S7. Genes down-regulated by Fe deficiency in shoots. Table S8. Genes upregulated by Fe deficiency in roots and shoots. (XLS 2 MB) [file 12284_2014_18_MOESM2_ESM.xls]

## Sheet: Table-S1
Table-S1. Genes upgegulated by Fe deficiency in roots
		Ratio
ID	Description	-Fe/+Fe-1	-Fe/+Fe-2	++Fe/+Fe-1	++Fe/+Fe-2
Os03g0710800	14-3-3-like_protein_S94.";category_"I_:_Identical_to_known_rice_protein	2.32404	2.60795	1.11859	1.01828
Os02g0306401	OsNAAT1	4.07245	4.66495	0.210564	0.160337
Os09g0453800	1-aminocyclopropane-1-carboxylate_synthase_family_protein.";category_"III_:_InterPro_domain-containing_protein";GO_id_"GO:0009058_:_biosynthesis	6.28045	6.34824	0.587666	0.434951
Os10g0559500	2OG-Fe(II)_oxygenase_domain_containing_protein.";category_"III_:_InterPro_domain-containing_protein	2.61076	2.46777	1.25274	1.07492
Os08g0481950	3,4-Dihydroxy-2-butanone_4-phosphate_synthase_domain_containing_protein.";category_"III_:_InterPro_domain-containing_protein	2.07912	2.32155	1.27108	1.15078
Os03g0170300	3-dehydroquinate_synthase_family_protein.";category_"III_:_InterPro_domain-containing_protein	2.7944	2.10861	1.1941	1.11781
Os03g0116000	60_kDa_inner_membrane_insertion_protein_family_protein.";category_"III_:_InterPro_domain-containing_protein";GO_id_"GO:0016021_:_integral_to_membrane	2.46614	2.97473	1.27612	1.42774
Os06g0186900	AAA_ATPase_domain_containing_protein.";category_"III_:_InterPro_domain-containing_protein";GO_id_"GO:0000166_:_nucleotide_binding";GO_id_"GO:0003678_:_DNA_helicase_activity";GO_id_"GO:0005524_:_ATP_binding";GO_id_"GO:0005634_:_nucleus	2.50928	2.39371	1.35578	1.17338
Os06g0697500	AAA_ATPase_domain_containing_protein.";category_"III_:_InterPro_domain-containing_protein";GO_id_"GO:0000166_:_nucleotide_binding";GO_id_"GO:0005524_:_ATP_binding	2.27715	2.43627	0.81228	0.675859
Os06g0225900	AAA_ATPase_domain_containing_protein.";category_"III_:_InterPro_domain-containing_protein";GO_id_"GO:0000166_:_nucleotide_binding";GO_id_"GO:0005524_:_ATP_binding	2.02916	2.45707	1.0685	1.08757
Os03g0584400	AAA_ATPase_domain_containing_protein.";category_"III_:_InterPro_domain-containing_protein";GO_id_"GO:0000166_:_nucleotide_binding";GO_id_"GO:0005524_:_ATP_binding	3.29166	3.62288	1.47141	1.35427
Os04g0588700	ABC_transporter,_transmembrane_region_domain_containing_protein.";category_"III_:_InterPro_domain-containing_protein";GO_id_"GO:0000166_:_nucleotide_binding";GO_id_"GO:0005524_:_ATP_binding";GO_id_"GO:0006810_:_transport";GO_id_"GO:0016021_:_integral_to_membrane";GO_id_"GO:0016887_:_ATPase_activity	1.99414	2.19886	0.805953	1.1841
Os08g0398000	ABC_transporter_related_domain_containing_protein.";category_"III_:_InterPro_domain-containing_protein";GO_id_"GO:0000166_:_nucleotide_binding";GO_id_"GO:0005524_:_ATP_binding";GO_id_"GO:0016887_:_ATPase_activity	2.2479	2.24644	1.18478	0.817466
Os04g0660200	ABC-1_domain_containing_protein.";category_"III_:_InterPro_domain-containing_protein	2.49575	2.05645	0.96354	1.1971
Os02g0208300	ABC-2_type_transporter_domain_containing_protein.";category_"III_:_InterPro_domain-containing_protein	2.541	4.51769	1.77286	1.82964
Os08g0529800	AB-hydrolase_associated_lipase_region_domain_containing_protein.";category_"III_:_InterPro_domain-containing_protein";GO_id_"GO:0003824_:_catalytic_activity";GO_id_"GO:0006629_:_lipid_metabolism	3.3239	2.19947	1.25154	1.18628
Os01g0269900	Actin/actin-like_family_protein.";category_"III_:_InterPro_domain-containing_protein	3.70895	1.98413	1.09006	0.977645
Os01g0626100	Adaptin,_N-terminal_domain_containing_protein.";category_"III_:_InterPro_domain-containing_protein	2.12641	2.39067	1.25407	1.37992
Os03g0166000	Alba,_DNA/RNA-binding_protein_family_protein.";category_"III_:_InterPro_domain-containing_protein	2.1347	2.03684	1.34499	1.2841
Os04g0339400	Aldo/keto_reductase_family_protein.";category_"III_:_InterPro_domain-containing_protein	2.07679	4.44231	0.717346	0.610235
Os04g0337500	Aldo/keto_reductase_family_protein.";category_"III_:_InterPro_domain-containing_protein	2.11571	2.69416	1.49293	1.4598
Os03g0156300	Alpha-expansin_OsEXPA20.";category_"I_:_Identical_to_known_rice_protein";GO_id_"GO:0005576_:_extracellular_region	3.22103	3.45044	1.43613	0.86729
Os02g0744200	Alpha-expansin_OsEXPA5.";category_"I_:_Identical_to_known_rice_protein";GO_id_"GO:0005576_:_extracellular_region	2.26274	2.89761	1.10824	1.31881
Os11g0123033	Amidase_family_protein.";category_"III_:_InterPro_domain-containing_protein	3.11968	3.27719	1.171	0.991619
Os02g0788800	Amino_acid/polyamine_transporter_II_family_protein.";category_"III_:_InterPro_domain-containing_protein";GO_id_"GO:0005279_:_amino_acid-polyamine_transporter_activity";GO_id_"GO:0006865_:_amino_acid_transport	4.2697	5.7511	0.851498	0.85891
Os02g0101000	Amino_acid/polyamine_transporter_II_family_protein.";category_"III_:_InterPro_domain-containing_protein";GO_id_"GO:0005279_:_amino_acid-polyamine_transporter_activity";GO_id_"GO:0006865_:_amino_acid_transport	2.33627	2.72829	1.27345	1.16935
Os10g0484700	Aminotransferase,_class_I_and_II_domain_containing_protein.";category_"III_:_InterPro_domain-containing_protein	2.5171	2.28595	1.14646	1.24158
Os11g0209900	Aminotransferase,_class_V_family_protein.";category_"III_:_InterPro_domain-containing_protein";GO_id_"GO:0008152_:_metabolism	2.86379	3.04316	1.27056	0.987874
Os09g0518500	Ankyrin_repeat_containing_protein.";category_"III_:_InterPro_domain-containing_protein	2.77225	2.39642	1.10335	1.03377
Os09g0537800	Ankyrin_repeat_containing_protein.";category_"III_:_InterPro_domain-containing_protein	1.94181	2.56356	1.16155	1.23627
Os06g0661400	ANTH_domain_containing_protein.";category_"III_:_InterPro_domain-containing_protein	2.33136	1.97372	1.0202	1.09703
Os08g0338000	Antihaemostatic_protein_domain_containing_protein.";category_"III_:_InterPro_domain-containing_protein	1.97929	2.47657	1.13088	1.1276
Os01g0231800	Appr>p_cyclic_nucleotide_phosphodiesterase_domain_containing_protein.";category_"III_:_InterPro_domain-containing_protein	3.21394	3.10151	1.13605	1.03428
Os08g0537600	Arf_GTPase_activating_protein_family_protein.";category_"III_:_InterPro_domain-containing_protein";GO_id_"GO:0005515_:_protein_binding";GO_id_"GO:0005737_:_cytoplasm	2.10654	2.1408	0.949083	1.01355
Os03g0665800	Armadillo-like_helical_domain_containing_protein.";category_"III_:_InterPro_domain-containing_protein	1.96839	2.0908	0.842255	0.910556
Os03g0118900	Armadillo-like_helical_domain_containing_protein.";category_"III_:_InterPro_domain-containing_protein	2.02234	2.14811	1.01882	1.12817
Os02g0167700	Armadillo-like_helical_domain_containing_protein.";category_"III_:_InterPro_domain-containing_protein	3.55142	2.87606	1.12273	1.14045
Os03g0271400	Armadillo-like_helical_domain_containing_protein.";category_"III_:_InterPro_domain-containing_protein	2.04909	2.1184	1.13347	0.815667
Os06g0301300	Armadillo-like_helical_domain_containing_protein.";category_"III_:_InterPro_domain-containing_protein	2.15995	3.30671	1.26152	1.10738
Os04g0548300	Armadillo-like_helical_domain_containing_protein.";category_"III_:_InterPro_domain-containing_protein	2.02833	2.01526	1.36458	1.04218
Os04g0512300	Arp2/3_complex,_34kDa_subunit_p34-Arc_family_protein.";category_"III_:_InterPro_domain-containing_protein";GO_id_"GO:0005856_:_cytoskeleton	3.30046	2.68943	1.92354	2.08246
Os02g0244600	Ataxin-2,_C-terminal_domain_containing_protein.";category_"III_:_InterPro_domain-containing_protein";GO_id_"GO:0000166_:_nucleotide_binding	1.94171	2.01337	0.989918	0.861742
Os02g0312700	ATP11_family_protein.";category_"III_:_InterPro_domain-containing_protein";GO_id_"GO:0005739_:_mitochondrion	2.5063	2.55286	0.955289	1.1313
Os10g0462300	ATPase,_F1_complex,_delta/epsilon_subunit_family_protein.";category_"III_:_InterPro_domain-containing_protein";GO_id_"GO:0015986_:_ATP_synthesis_coupled_proton_transport	2.28804	2.01953	1.21991	1.23446
Os10g0181700	ATP-binding_region,_ATPase-like_domain_containing_protein.";category_"III_:_InterPro_domain-containing_protein	2.21017	1.9733	1.05045	1.07941
Os06g0192500	ATP-dependent_helicase,_DEAH-box_family_protein.";category_"III_:_InterPro_domain-containing_protein";GO_id_"GO:0003676_:_nucleic_acid_binding";GO_id_"GO:0004386_:_helicase_activity";GO_id_"GO:0005524_:_ATP_binding	2.2119	2.09679	1.09402	0.902625
Os06g0622300	AT-rich_interaction_region_domain_containing_protein.";category_"III_:_InterPro_domain-containing_protein";GO_id_"GO:0003677_:_DNA_binding	2.19362	1.97445	1.09404	1.08732
Os06g0205000	Autophagy_protein_Apg12_family_protein.";category_"III_:_InterPro_domain-containing_protein";GO_id_"GO:0000045_:_autophagic_vacuole_formation	2.12701	2.47348	1.02723	0.95519
Os08g0109400	AUX/IAA_protein_family_protein.";category_"III_:_InterPro_domain-containing_protein";GO_id_"GO:0005634_:_nucleus";GO_id_"GO:0006445_:_regulation_of_translation";GO_id_"GO:0045449_:_regulation_of_transcription	1.99656	2.56426	1.12071	1.24887
Os04g0617050	Auxin_responsive_SAUR_protein_family_protein.";category_"III_:_InterPro_domain-containing_protein	2.09736	2.16222	0.733923	0.772798
Os06g0671150	Auxin_responsive_SAUR_protein_family_protein.";category_"III_:_InterPro_domain-containing_protein	3.01552	2.29235	1.10697	1.18568
Os02g0731500	AWPM-19-like_family_protein.";category_"III_:_InterPro_domain-containing_protein	2.72111	3.22671	0.875889	1.07668
Os12g0472800	B_repeat_unit_of_collagen_binding_surface_protein_(cna)_containing_protein.";category_"III_:_InterPro_domain-containing_protein	2.24798	3.4089	1.64915	1.38422
Os04g0266900	Bacterial_transketolase_family_protein.";category_"III_:_InterPro_domain-containing_protein	2.12612	2.14785	1.49168	1.55072
Os01g0952800	OsIRO2	2.39401	3.31269	0.0378995	0.0291289
Os04g0429300	Basic_helix-loop-helix_dimerisation_region_bHLH_domain_containing_protein.";category_"III_:_InterPro_domain-containing_protein";GO_id_"GO:0005634_:_nucleus";GO_id_"GO:0030528_:_transcription_regulator_activity	4.64143	3.48469	0.641646	0.597106
Os05g0139100	Basic_helix-loop-helix_dimerisation_region_bHLH_domain_containing_protein.";category_"III_:_InterPro_domain-containing_protein";GO_id_"GO:0005634_:_nucleus";GO_id_"GO:0030528_:_transcription_regulator_activity	12.3008	8.90624	0.917112	0.631999
Os12g0160400	Basic_helix-loop-helix_dimerisation_region_bHLH_domain_containing_protein.";category_"III_:_InterPro_domain-containing_protein";GO_id_"GO:0005634_:_nucleus";GO_id_"GO:0030528_:_transcription_regulator_activity	2.36374	1.9763	1.01949	1.01599
Os03g0102700	Beta-expansin_precursor.";category_"I_:_Identical_to_known_rice_protein";GO_id_"GO:0005576_:_extracellular_region	2.19791	4.18259	1.25743	0.980694
Os05g0459700	Beta-Ig-H3/fasciclin_domain_containing_protein.";category_"III_:_InterPro_domain-containing_protein	2.69422	3.17106	1.14526	1.71708
Os05g0563600	Beta-Ig-H3/fasciclin_domain_containing_protein.";category_"III_:_InterPro_domain-containing_protein	3.7966	3.93131	1.16922	1.19713
Os02g0829500	Beta-lactamase-like_domain_containing_protein.";category_"III_:_InterPro_domain-containing_protein	2.54406	3.01077	1.17733	0.941093
Os06g0186700	Biopterin_transport-related_protein_BT1_family_protein.";category_"III_:_InterPro_domain-containing_protein	2.07172	2.53501	1.31491	1.15137
Os01g0148400	Brix_domain_containing_protein.";category_"III_:_InterPro_domain-containing_protein	3.26354	2.86433	1.15885	1.16709
Os01g0648700	Bromodomain_containing_protein.";category_"III_:_InterPro_domain-containing_protein	3.68897	3.36812	1.49532	1.41718
Os08g0130600	BTB_domain_containing_protein.";category_"III_:_InterPro_domain-containing_protein";GO_id_"GO:0004871_:_signal_transducer_activity";GO_id_"GO:0005515_:_protein_binding	2.5688	2.48965	0.968288	0.94963
Os05g0215066	BURP_domain_containing_protein.";category_"III_:_InterPro_domain-containing_protein	13.7508	8.38741	1.69164	1.60138
Os07g0670200	C2_calcium/lipid-binding_region,_CaLB_domain_containing_protein.";category_"III_:_InterPro_domain-containing_protein	2.23466	2.52756	1.25223	1.52554
Os03g0652000	C2_domain_containing_protein.";category_"III_:_InterPro_domain-containing_protein	2.40235	2.37625	0.989319	2.04121
Os02g0816000	C2_domain_containing_protein.";category_"III_:_InterPro_domain-containing_protein	3.69463	2.82198	1.10279	1.16613
Os02g0314100	Calcium/proton_exchanger_family_protein.";category_"III_:_InterPro_domain-containing_protein";GO_id_"GO:0006812_:_cation_transport";GO_id_"GO:0008324_:_cation_transporter_activity	2.03278	3.57103	1.24127	0.623529
Os08g0558100	Calcium-binding_EF-hand_domain_containing_protein.";category_"III_:_InterPro_domain-containing_protein	2.04852	2.59627	0.855532	0.865716
Os12g0556200	Calmodulin_binding_protein-like_family_protein.";category_"III_:_InterPro_domain-containing_protein	2.47362	3.28669	1.04786	1.08573
Os09g0309200	Calmodulin_binding_protein-like_family_protein.";category_"III_:_InterPro_domain-containing_protein	2.14607	2.12165	1.28557	1.04885
Os03g0211400	Calmodulin-binding,_plant_family_protein.";category_"III_:_InterPro_domain-containing_protein	2.27953	1.97481	0.953032	1.07708
Os04g0284900	Calmodulin-binding,_plant_family_protein.";category_"III_:_InterPro_domain-containing_protein	2.01103	2.21835	0.998363	1.05226
Os04g0136700	CBS_domain_containing_protein.";category_"III_:_InterPro_domain-containing_protein	3.44457	3.70989	1.31161	1.10638
LOC_Os10g38274	cDNA ATP synthase C chain, putative,Chloroplast_ATP_synthase_a_chain_precursor_(EC_3.6.3.14)_(ATPase_subunit_IV).";category_"I_:_Identical_to_known_rice_protein";GO_id_"GO:0015992_:_proton_transport";GO_id_"GO:0016020_:_membrane,ATPase,_F0_complex,_subunit_A_family_protein.";category_"III_:_InterPro_domain-containing_protein";GO_id_"GO:0015992_:_proton_transport";GO_id_"GO:0016020_:_membrane	2.85421	1.98561	1.13647	1.26151
LOC_Os07g02900	cDNA DUF538 domain containing protein, putative	3.46882	6.67335	1.88804	1.72321
LOC_Os02g03575	cDNA expressed protein	1.97823	2.15881	0.870899	0.990258
LOC_Os12g26875	cDNA expressed protein	2.5293	2.08541	0.965346	0.699744
LOC_Os11g14730	cDNA expressed protein	2.20652	2.38171	1.1871	1.12234
LOC_Os02g35315	cDNA expressed protein	2.3011	2.08742	1.38451	1.165
LOC_Os03g19375	cDNA expressed protein,Eukaryotic_transcription_factor,_DNA-binding_domain_containing_protein.";category_"III_:_InterPro_domain-containing_protein";GO_id_"GO:0005634_:_nucleus";GO_id_"GO:0043565_:_sequence-specific_DNA_binding	3.34915	2.63465	1.01783	0.516994
LOC_Os03g52830	cDNA FATC domain containing protein	2.39753	2.20579	1.01944	0.889784
LOC_Os03g18520	cDNA glucan endo-1,3-beta-glucosidase 9 precursor, putative, expressed	2.24569	2.23244	0.905388	1.19839
LOC_Os11g02774	cDNA histidine triad family protein, putative	2.77041	2.56869	1.00247	1.24305
LOC_Os07g14680	cDNA hypothetical protein	18.8365	16.5921	0.996009	0.981649
LOC_Os11g31850	cDNA hypothetical protein	2.63066	2.71926	1.02925	0.875159
LOC_Os10g36510	cDNA hypothetical protein	2.22826	2.52537	1.03661	1.20117
LOC_Os02g47225	cDNA hypothetical protein	2.81687	2.17068	1.24032	1.10462
LOC_Os12g31870	cDNA hypothetical protein	3.96237	3.06834	2.03388	1.65263
LOC_Os08g08230	cDNA kinesin-like protein, identical, putative, expressed	2.48147	2.26373	0.895228	1.15331
LOC_Os07g19000	cDNA LTPL41 - Protease inhibitor/seed storage/LTP family protein precursor, expressed	3.2265	2.7132	1.80401	1.38148
LOC_Os11g04060	cDNA major facilitator superfamily antiporter, putative	2.47102	1.9748	0.981622	1.10497
LOC_Os11g41875	cDNA membrane protein, putative, expressed	1.96296	2.83553	0.975337	0.986185
LOC_Os02g04945	cDNA phosphatidate cytidylyltransferase family protein, putative, expressed	2.29954	2.88557	1.11707	0.961749
LOC_Os04g16848	cDNA photosystem II reaction center protein H, putative,cDNA photosystem II reaction center protein H, putative,cDNA photosystem II reaction center protein H, putative, expressed,cDNA photosystem II reaction center protein H, putative,Similar_to_Photosystem_II_reaction_center_H_protein_(Photosystem_II_10_kDa_phosphoprotein)_(PSII-H).";category_"II_:_Similar_to_known_protein";GO_id_"GO:0009523_:_p…	1.98138	3.7053	1.1723	1.35831
LOC_Os10g21322	cDNA photosystem II reaction center protein H, putative,cDNA photosystem II reaction center protein H, putative,cDNA photosystem II reaction center protein H, putative, expressed,cDNA photosystem II reaction center protein H, putative,Similar_to_Photosystem_II_reaction_center_H_protein_(Photosystem_II_10_kDa_phosphoprotein)_(PSII-H).";category_"II_:_Similar_to_known_protein";GO_id_"GO:0009523_:_p…	1.98138	3.7053	1.1723	1.35831
LOC_Os08g15296	cDNA photosystem II reaction center protein H, putative,cDNA photosystem II reaction center protein H, putative,cDNA photosystem II reaction center protein H, putative, expressed,cDNA photosystem II reaction center protein H, putative,Similar_to_Photosystem_II_reaction_center_H_protein_(Photosystem_II_10_kDa_phosphoprotein)_(PSII-H).";category_"II_:_Similar_to_known_protein";GO_id_"GO:0009523_:_p…	1.98138	3.7053	1.1723	1.35831
LOC_Os06g39704	cDNA photosystem II reaction center protein H, putative,cDNA photosystem II reaction center protein H, putative,cDNA photosystem II reaction center protein H, putative, expressed,cDNA photosystem II reaction center protein H, putative,Similar_to_Photosystem_II_reaction_center_H_protein_(Photosystem_II_10_kDa_phosphoprotein)_(PSII-H).";category_"II_:_Similar_to_known_protein";GO_id_"GO:0009523_:_p…	1.98138	3.7053	1.1723	1.35831
LOC_Os05g50420	cDNA retrotransposon protein, putative, unclassified, expressed	2.10655	2.1803	0.983231	0.932794
LOC_Os08g37605	cDNA riboflavin biosynthesis protein ribAB, chloroplast precursor, putative, expressed	2.71338	3.61394	1.35167	1.1526
Os09g0400000	Cinnamyl_alcohol_dehydrogenase_(EC_1.1.1.195).";category_"I_:_Identical_to_known_rice_protein";GO_id_"GO:0008270_:_zinc_ion_binding	3.09458	2.79841	0.74962	0.883069
Os11g0484000	Class_II_aldolase/adducin,_N-terminal_family_protein.";category_"III_:_InterPro_domain-containing_protein";GO_id_"GO:0003824_:_catalytic_activity";GO_id_"GO:0008152_:_metabolism	2.5728	3.58933	0.801053	0.393534
Os05g0383100	Clathrin_adaptor_complex,_medium_chain_family_protein.";category_"III_:_InterPro_domain-containing_protein";GO_id_"GO:0006810_:_transport";GO_id_"GO:0006886_:_intracellular_protein_transport	2.65703	2.9627	1.16742	1.13853
Os01g0838800	Clathrin_adaptor_complex,_small_chain_family_protein.";category_"III_:_InterPro_domain-containing_protein";GO_id_"GO:0006810_:_transport";GO_id_"GO:0006886_:_intracellular_protein_transport	2.79048	2.71684	1.12316	0.945642
Os06g0731800	Clathrin_light_chain_family_protein.";category_"III_:_InterPro_domain-containing_protein";GO_id_"GO:0006886_:_intracellular_protein_transport	2.42972	1.99702	1.12233	1.13054
Os04g0441900	Cleft_lip_and_palate_transmembrane_1_family_protein.";category_"III_:_InterPro_domain-containing_protein	2.52447	1.96406	1.33265	1.13075
Os03g0736000	Combined_Leucocidin/ASH4_hemolysin_domain_containing_protein.";category_"III_:_InterPro_domain-containing_protein";GO_id_"GO:0005576_:_extracellular_region";GO_id_"GO:0005634_:_nucleus";GO_id_"GO:0019836_:_hemolysis_of_host_red_blood_cells";GO_id_"GO:0030528_:_transcription_regulator_activity	3.58364	3.25742	1.38521	1.27323
Os02g0667000	Complex_1_LYR_protein_family_protein.";category_"III_:_InterPro_domain-containing_protein	2.43858	1.98804	1.0849	0.992569
Os08g0124100	Concanavalin_A-like_lectin/glucanase,_subgroup_domain_containing_protein.";category_"III_:_InterPro_domain-containing_protein";GO_id_"GO:0004672_:_protein_kinase_activity";GO_id_"GO:0004713_:_protein-tyrosine_kinase_activity";GO_id_"GO:0005524_:_ATP_binding	1.95498	2.25314	1.06738	1.30465
Os06g0294950	Conserved_hypothetical_protein.";category_"IV_:_Conserved_hypothetical_protein	5.40714	5.05926	0.0398371	0.0394336
LOC_Os06g19095	Conserved_hypothetical_protein.";category_"IV_:_Conserved_hypothetical_protein	5.40714	5.05926	0.0398371	0.0394336
Os10g0195250	Conserved_hypothetical_protein.";category_"IV_:_Conserved_hypothetical_protein	6.60987	5.1936	0.0398458	0.0388718
Os11g0262600	Conserved_hypothetical_protein.";category_"IV_:_Conserved_hypothetical_protein	7.3856	6.95252	0.044429	0.0446501
Os03g0725200	Conserved_hypothetical_protein.";category_"IV_:_Conserved_hypothetical_protein	7.06569	3.57261	0.0544414	0.048165
Os03g0431600	Conserved_hypothetical_protein.";category_"IV_:_Conserved_hypothetical_protein	7.08369	5.02571	0.0560654	0.0416131
Os02g0594600	Conserved_hypothetical_protein.";category_"IV_:_Conserved_hypothetical_protein	5.79182	4.97083	0.0710006	0.0645193
Os12g0236100	Conserved_hypothetical_protein.";category_"IV_:_Conserved_hypothetical_protein	4.56039	3.17509	0.0734306	0.060647
Os10g0159066	Conserved_hypothetical_protein.";category_"IV_:_Conserved_hypothetical_protein	4.90717	5.26654	0.110226	0.0820565
Os01g0608300	Conserved_hypothetical_protein.";category_"IV_:_Conserved_hypothetical_protein	11.8507	9.64677	0.157998	0.133743
Os05g0554000	Conserved_hypothetical_protein.";category_"IV_:_Conserved_hypothetical_protein	4.78378	4.4164	0.355011	0.395286
Os01g0332200	Conserved_hypothetical_protein.";category_"IV_:_Conserved_hypothetical_protein	5.27854	5.79379	0.459263	0.202787
Os01g0953000	Conserved_hypothetical_protein.";category_"IV_:_Conserved_hypothetical_protein	3.21531	2.95608	0.469531	0.372544
Os01g0689300	Conserved_hypothetical_protein.";category_"IV_:_Conserved_hypothetical_protein	4.64625	4.28771	0.511037	0.406216
Os10g0370600	Conserved_hypothetical_protein.";category_"IV_:_Conserved_hypothetical_protein	12.488	8.49446	0.560656	0.563534
Os01g0800900	Conserved_hypothetical_protein.";category_"IV_:_Conserved_hypothetical_protein	20.8313	19.6986	0.664979	0.580821
Os02g0254600	Conserved_hypothetical_protein.";category_"IV_:_Conserved_hypothetical_protein	3.58143	4.02512	0.683809	0.893326
Os06g0147300	Conserved_hypothetical_protein.";category_"IV_:_Conserved_hypothetical_protein	2.62774	2.45051	0.731113	0.688737
Os05g0344200	Conserved_hypothetical_protein.";category_"IV_:_Conserved_hypothetical_protein	2.81256	1.94661	0.73868	0.766056
Os03g0168300	Conserved_hypothetical_protein.";category_"IV_:_Conserved_hypothetical_protein	2.44721	2.24733	0.777739	0.676088
Os02g0667100	Conserved_hypothetical_protein.";category_"IV_:_Conserved_hypothetical_protein	2.10596	2.08497	0.820073	1.0149
Os06g0614550	Conserved_hypothetical_protein.";category_"IV_:_Conserved_hypothetical_protein	2.73388	2.30327	0.828304	1.03862
Os07g0100300	Conserved_hypothetical_protein.";category_"IV_:_Conserved_hypothetical_protein	2.21833	2.43975	0.835617	0.80186
Os07g0189700	Conserved_hypothetical_protein.";category_"IV_:_Conserved_hypothetical_protein	2.04806	2.00966	0.840578	1.19847
Os02g0112000	Conserved_hypothetical_protein.";category_"IV_:_Conserved_hypothetical_protein	2.02872	1.96092	0.844271	1.08389
Os07g0578333	Conserved_hypothetical_protein.";category_"IV_:_Conserved_hypothetical_protein	2.53174	2.63902	0.852552	0.876712
Os02g0733600	Conserved_hypothetical_protein.";category_"IV_:_Conserved_hypothetical_protein	2.09958	2.22122	0.867905	0.896178
Os08g0441400	Conserved_hypothetical_protein.";category_"IV_:_Conserved_hypothetical_protein	2.41963	2.21612	0.8751	0.971698
Os08g0155900	Conserved_hypothetical_protein.";category_"IV_:_Conserved_hypothetical_protein	2.23279	2.28943	0.875886	0.805188
Os03g0442900	Conserved_hypothetical_protein.";category_"IV_:_Conserved_hypothetical_protein	1.95347	2.05984	0.882192	1.29745
Os09g0485800	Conserved_hypothetical_protein.";category_"IV_:_Conserved_hypothetical_protein	2.58808	2.72133	0.888411	0.91761
Os02g0461400	Conserved_hypothetical_protein.";category_"IV_:_Conserved_hypothetical_protein	2.22972	2.61354	0.894285	0.864916
Os01g0510200	Conserved_hypothetical_protein.";category_"IV_:_Conserved_hypothetical_protein	2.31065	2.74309	0.896924	0.742437
Os02g0708000	Conserved_hypothetical_protein.";category_"IV_:_Conserved_hypothetical_protein	2.80991	3.30524	0.898218	1.12078
Os11g0507400	Conserved_hypothetical_protein.";category_"IV_:_Conserved_hypothetical_protein	2.29629	2.27398	0.902488	1.04764
Os05g0593300	Conserved_hypothetical_protein.";category_"IV_:_Conserved_hypothetical_protein	2.5707	2.55386	0.911274	0.990642
Os01g0165800	Conserved_hypothetical_protein.";category_"IV_:_Conserved_hypothetical_protein	2.32549	2.38417	0.91141	1.19711
Os08g0179900	Conserved_hypothetical_protein.";category_"IV_:_Conserved_hypothetical_protein	2.03991	2.34211	0.911671	0.760986
Os10g0159300	Conserved_hypothetical_protein.";category_"IV_:_Conserved_hypothetical_protein	2.3109	2.0101	0.913072	1.21163
Os03g0295300	Conserved_hypothetical_protein.";category_"IV_:_Conserved_hypothetical_protein	1.97163	2.17383	0.914019	1.13069
Os03g0116800	Conserved_hypothetical_protein.";category_"IV_:_Conserved_hypothetical_protein	2.16532	2.78089	0.918314	0.843434
Os08g0463900	Conserved_hypothetical_protein.";category_"IV_:_Conserved_hypothetical_protein	2.06195	2.01951	0.919019	0.991708
Os02g0542700	Conserved_hypothetical_protein.";category_"IV_:_Conserved_hypothetical_protein	2.7473	1.95025	0.929466	1.22219
Os01g0383700	Conserved_hypothetical_protein.";category_"IV_:_Conserved_hypothetical_protein	2.07155	2.32739	0.936188	0.999482
Os08g0234400	Conserved_hypothetical_protein.";category_"IV_:_Conserved_hypothetical_protein	2.0706	2.15391	0.936762	0.949067
Os12g0286200	Conserved_hypothetical_protein.";category_"IV_:_Conserved_hypothetical_protein	2.26749	3.74559	0.937764	1.05781
Os01g0180700	Conserved_hypothetical_protein.";category_"IV_:_Conserved_hypothetical_protein	2.55434	3.06109	0.942073	1.16789
Os08g0511800	Conserved_hypothetical_protein.";category_"IV_:_Conserved_hypothetical_protein	2.13865	2.05884	0.943465	1.07312
Os07g0438300	Conserved_hypothetical_protein.";category_"IV_:_Conserved_hypothetical_protein	6.63014	3.87066	0.949675	0.758484
Os05g0167600	Conserved_hypothetical_protein.";category_"IV_:_Conserved_hypothetical_protein	2.08382	2.49348	0.953166	1.5902
Os04g0498400	Conserved_hypothetical_protein.";category_"IV_:_Conserved_hypothetical_protein	2.50119	2.65877	0.953939	0.978781
Os04g0370900	Conserved_hypothetical_protein.";category_"IV_:_Conserved_hypothetical_protein	4.64586	5.34838	0.955028	0.418253
Os02g0152700	Conserved_hypothetical_protein.";category_"IV_:_Conserved_hypothetical_protein	2.42457	2.38821	0.958984	0.95504
Os08g0361000	Conserved_hypothetical_protein.";category_"IV_:_Conserved_hypothetical_protein	2.3322	2.97651	0.959526	0.98112
Os01g0257300	Conserved_hypothetical_protein.";category_"IV_:_Conserved_hypothetical_protein	3.64587	2.29054	0.960103	0.894215
Os02g0195000	Conserved_hypothetical_protein.";category_"IV_:_Conserved_hypothetical_protein	2.80952	3.49608	0.960371	1.17195
Os02g0828800	Conserved_hypothetical_protein.";category_"IV_:_Conserved_hypothetical_protein	2.70882	2.18752	0.970789	0.868245
Os04g0388800	Conserved_hypothetical_protein.";category_"IV_:_Conserved_hypothetical_protein	2.13545	2.16497	0.972926	1.11641
Os04g0467000	Conserved_hypothetical_protein.";category_"IV_:_Conserved_hypothetical_protein	2.16138	2.48727	0.973226	1.39878
Os02g0182850	Conserved_hypothetical_protein.";category_"IV_:_Conserved_hypothetical_protein	3.41473	2.50588	0.976463	0.903272
Os12g0239300	Conserved_hypothetical_protein.";category_"IV_:_Conserved_hypothetical_protein	2.03239	2.26178	0.976667	1.05389
Os11g0258900	Conserved_hypothetical_protein.";category_"IV_:_Conserved_hypothetical_protein	2.27925	2.24419	0.97803	1.10147
Os04g0675800	Conserved_hypothetical_protein.";category_"IV_:_Conserved_hypothetical_protein	2.40633	2.39263	0.981428	1.25499
Os03g0338200	Conserved_hypothetical_protein.";category_"IV_:_Conserved_hypothetical_protein	2.11988	2.32018	0.984231	1.12043
Os01g0897100	Conserved_hypothetical_protein.";category_"IV_:_Conserved_hypothetical_protein	2.57433	2.12185	0.988859	1.08608
Os12g0455000	Conserved_hypothetical_protein.";category_"IV_:_Conserved_hypothetical_protein	4.20404	5.54375	0.992658	0.6467
Os10g0477800	Conserved_hypothetical_protein.";category_"IV_:_Conserved_hypothetical_protein	2.74116	3.54258	0.993085	1.27128
Os02g0658300	Conserved_hypothetical_protein.";category_"IV_:_Conserved_hypothetical_protein	2.26839	2.19824	0.994617	1.16535
Os07g0516700	Conserved_hypothetical_protein.";category_"IV_:_Conserved_hypothetical_protein	2.02848	2.22144	0.99612	0.714303
Os02g0823800	Conserved_hypothetical_protein.";category_"IV_:_Conserved_hypothetical_protein	2.09526	2.28138	0.997149	0.89372
Os03g0757400	Conserved_hypothetical_protein.";category_"IV_:_Conserved_hypothetical_protein	2.16883	2.22179	0.997893	1.26137
Os06g0332500	Conserved_hypothetical_protein.";category_"IV_:_Conserved_hypothetical_protein	1.9756	2.03684	0.998211	1.13159
Os05g0480600	Conserved_hypothetical_protein.";category_"IV_:_Conserved_hypothetical_protein	2.70173	2.71912	0.998455	1.13267
Os02g0330700	Conserved_hypothetical_protein.";category_"IV_:_Conserved_hypothetical_protein	3.04473	2.5704	1.00031	1.25773
Os03g0390900	Conserved_hypothetical_protein.";category_"IV_:_Conserved_hypothetical_protein	2.06466	2.24824	1.00176	1.23642
Os06g0699200	Conserved_hypothetical_protein.";category_"IV_:_Conserved_hypothetical_protein	2.42905	2.42232	1.00227	1.1007
Os02g0772200	Conserved_hypothetical_protein.";category_"IV_:_Conserved_hypothetical_protein	6.82633	5.54647	1.00276	0.520115
Os02g0234700	Conserved_hypothetical_protein.";category_"IV_:_Conserved_hypothetical_protein	2.28581	2.17077	1.00683	1.3913
Os02g0496300	Conserved_hypothetical_protein.";category_"IV_:_Conserved_hypothetical_protein	2.06119	2.18089	1.0072	1.07986
Os04g0602000	Conserved_hypothetical_protein.";category_"IV_:_Conserved_hypothetical_protein	1.98493	2.1986	1.00817	0.961737
Os01g0756900	Conserved_hypothetical_protein.";category_"IV_:_Conserved_hypothetical_protein	2.62637	3.22854	1.00857	1.22492
Os03g0157900	Conserved_hypothetical_protein.";category_"IV_:_Conserved_hypothetical_protein	2.15928	2.18714	1.00955	0.973495
Os10g0389500	Conserved_hypothetical_protein.";category_"IV_:_Conserved_hypothetical_protein	2.88563	3.69319	1.01179	0.996725
Os02g0209750	Conserved_hypothetical_protein.";category_"IV_:_Conserved_hypothetical_protein	3.56577	3.86227	1.0137	1.08779
Os01g0907300	Conserved_hypothetical_protein.";category_"IV_:_Conserved_hypothetical_protein	2.6614	2.83042	1.01505	1.05665
Os01g0969000	Conserved_hypothetical_protein.";category_"IV_:_Conserved_hypothetical_protein	3.92804	3.90001	1.01613	1.02519
Os10g0170300	Conserved_hypothetical_protein.";category_"IV_:_Conserved_hypothetical_protein	2.95339	2.41196	1.0177	1.08341
Os04g0212100	Conserved_hypothetical_protein.";category_"IV_:_Conserved_hypothetical_protein	2.06738	2.59721	1.01955	1.26846
Os09g0134400	Conserved_hypothetical_protein.";category_"IV_:_Conserved_hypothetical_protein	2.41146	2.26308	1.02088	1.17313
Os07g0618700	Conserved_hypothetical_protein.";category_"IV_:_Conserved_hypothetical_protein	2.00853	2.26648	1.02392	1.04275
Os12g0635700	Conserved_hypothetical_protein.";category_"IV_:_Conserved_hypothetical_protein	2.49861	2.5214	1.02504	1.00929
Os01g0800800	Conserved_hypothetical_protein.";category_"IV_:_Conserved_hypothetical_protein	21.7627	26.2381	1.02535	1.09225
Os06g0491300	Conserved_hypothetical_protein.";category_"IV_:_Conserved_hypothetical_protein	2.58799	3.82	1.02782	1.21185
Os08g0525700	Conserved_hypothetical_protein.";category_"IV_:_Conserved_hypothetical_protein	2.31205	2.3494	1.0283	1.29531
Os07g0419200	Conserved_hypothetical_protein.";category_"IV_:_Conserved_hypothetical_protein	2.56152	2.74892	1.0296	0.992682
Os05g0393700	Conserved_hypothetical_protein.";category_"IV_:_Conserved_hypothetical_protein	2.69208	3.15382	1.03253	1.02946
Os08g0199000	Conserved_hypothetical_protein.";category_"IV_:_Conserved_hypothetical_protein	2.49972	2.3955	1.03371	0.908352
Os12g0407100	Conserved_hypothetical_protein.";category_"IV_:_Conserved_hypothetical_protein	2.28087	2.0565	1.03538	1.05224
Os03g0688200	Conserved_hypothetical_protein.";category_"IV_:_Conserved_hypothetical_protein	2.5582	1.94155	1.03579	1.25942
Os11g0102800	Conserved_hypothetical_protein.";category_"IV_:_Conserved_hypothetical_protein	2.05471	1.97668	1.03945	1.09899
Os03g0439800	Conserved_hypothetical_protein.";category_"IV_:_Conserved_hypothetical_protein	7.45949	8.32701	1.04322	0.766177
Os10g0136900	Conserved_hypothetical_protein.";category_"IV_:_Conserved_hypothetical_protein	2.48126	2.15876	1.04337	1.32761
Os03g0832300	Conserved_hypothetical_protein.";category_"IV_:_Conserved_hypothetical_protein	2.30743	1.96433	1.04371	1.10161
Os01g0549200	Conserved_hypothetical_protein.";category_"IV_:_Conserved_hypothetical_protein	2.25947	2.00557	1.0452	0.881198
Os03g0619800	Conserved_hypothetical_protein.";category_"IV_:_Conserved_hypothetical_protein	2.36199	2.24349	1.04613	1.02159
Os01g0103800	Conserved_hypothetical_protein.";category_"IV_:_Conserved_hypothetical_protein	2.14404	1.99914	1.04914	1.3091
Os01g0341601	Conserved_hypothetical_protein.";category_"IV_:_Conserved_hypothetical_protein	2.38624	2.53109	1.04968	1.1216
Os08g0197400	Conserved_hypothetical_protein.";category_"IV_:_Conserved_hypothetical_protein	3.64718	4.13223	1.05002	1.37457
Os06g0524500	Conserved_hypothetical_protein.";category_"IV_:_Conserved_hypothetical_protein	2.86468	2.54873	1.05133	0.968829
Os03g0133300	Conserved_hypothetical_protein.";category_"IV_:_Conserved_hypothetical_protein	3.37319	2.17523	1.05397	1.2571
Os01g0771300	Conserved_hypothetical_protein.";category_"IV_:_Conserved_hypothetical_protein	2.24099	2.66234	1.05409	1.00849
Os12g0118200	Conserved_hypothetical_protein.";category_"IV_:_Conserved_hypothetical_protein	2.55365	2.56149	1.05435	1.4371
Os02g0694400	Conserved_hypothetical_protein.";category_"IV_:_Conserved_hypothetical_protein	2.8051	2.7992	1.05499	1.27149
Os02g0326000	Conserved_hypothetical_protein.";category_"IV_:_Conserved_hypothetical_protein	2.12469	2.07953	1.05543	1.25953
Os03g0279600	Conserved_hypothetical_protein.";category_"IV_:_Conserved_hypothetical_protein	2.00153	2.39381	1.05661	0.91561
Os11g0581700	Conserved_hypothetical_protein.";category_"IV_:_Conserved_hypothetical_protein	2.98881	2.41132	1.05684	1.19977
Os09g0436600	Conserved_hypothetical_protein.";category_"IV_:_Conserved_hypothetical_protein	2.19986	2.41928	1.05809	1.33253
Os11g0549665	Conserved_hypothetical_protein.";category_"IV_:_Conserved_hypothetical_protein	2.38558	1.99646	1.05852	0.970519
Os09g0129500	Conserved_hypothetical_protein.";category_"IV_:_Conserved_hypothetical_protein	4.69829	4.07004	1.05908	0.943203
Os07g0673000	Conserved_hypothetical_protein.";category_"IV_:_Conserved_hypothetical_protein	2.68841	2.61031	1.0627	0.870329
Os05g0350700	Conserved_hypothetical_protein.";category_"IV_:_Conserved_hypothetical_protein	2.93408	2.96735	1.06875	1.0961
Os12g0239200	Conserved_hypothetical_protein.";category_"IV_:_Conserved_hypothetical_protein	2.09081	1.94409	1.06876	1.13161
Os10g0534100	Conserved_hypothetical_protein.";category_"IV_:_Conserved_hypothetical_protein	2.46163	3.25529	1.07022	1.13079
Os07g0543700	Conserved_hypothetical_protein.";category_"IV_:_Conserved_hypothetical_protein	2.27275	2.24299	1.07409	1.14636
Os08g0270500	Conserved_hypothetical_protein.";category_"IV_:_Conserved_hypothetical_protein	2.02655	2.07198	1.07521	1.11479
Os10g0358600	Conserved_hypothetical_protein.";category_"IV_:_Conserved_hypothetical_protein	2.81609	2.94382	1.07792	1.37023
Os10g0535600	Conserved_hypothetical_protein.";category_"IV_:_Conserved_hypothetical_protein	2.01171	1.98653	1.08033	0.836551
Os04g0661300	Conserved_hypothetical_protein.";category_"IV_:_Conserved_hypothetical_protein	2.244	2.47069	1.08154	1.11834
Os06g0132600	Conserved_hypothetical_protein.";category_"IV_:_Conserved_hypothetical_protein	2.25382	2.56374	1.08308	1.1754
Os04g0105200	Conserved_hypothetical_protein.";category_"IV_:_Conserved_hypothetical_protein	4.22048	2.54429	1.08545	1.30702
Os03g0301000	Conserved_hypothetical_protein.";category_"IV_:_Conserved_hypothetical_protein	2.14402	2.03796	1.086	1.22155
Os11g0586300	Conserved_hypothetical_protein.";category_"IV_:_Conserved_hypothetical_protein	2.06947	3.24238	1.08627	1.2228
Os02g0634600	Conserved_hypothetical_protein.";category_"IV_:_Conserved_hypothetical_protein	2.85807	2.37351	1.08734	1.04627
Os07g0515000	Conserved_hypothetical_protein.";category_"IV_:_Conserved_hypothetical_protein	2.27133	1.95364	1.09096	1.00662
Os04g0672800	Conserved_hypothetical_protein.";category_"IV_:_Conserved_hypothetical_protein	2.29689	2.03191	1.09165	1.01698
Os02g0123400	Conserved_hypothetical_protein.";category_"IV_:_Conserved_hypothetical_protein	2.51889	3.49614	1.09326	1.13004
Os01g0353900	Conserved_hypothetical_protein.";category_"IV_:_Conserved_hypothetical_protein	1.96029	2.48773	1.09489	1.22019
Os10g0413101	Conserved_hypothetical_protein.";category_"IV_:_Conserved_hypothetical_protein	2.81626	2.97352	1.0959	1.09702
Os02g0329600	Conserved_hypothetical_protein.";category_"IV_:_Conserved_hypothetical_protein	2.26948	2.25955	1.0976	1.01732
Os05g0105500	Conserved_hypothetical_protein.";category_"IV_:_Conserved_hypothetical_protein	2.23436	3.71618	1.09845	1.11921
Os07g0668800	Conserved_hypothetical_protein.";category_"IV_:_Conserved_hypothetical_protein	2.50638	1.94631	1.09926	0.950154
Os02g0452850	Conserved_hypothetical_protein.";category_"IV_:_Conserved_hypothetical_protein	2.20057	2.83386	1.09974	1.28367
Os01g0858700	Conserved_hypothetical_protein.";category_"IV_:_Conserved_hypothetical_protein	2.19635	2.39398	1.10047	1.09968
Os08g0337100	Conserved_hypothetical_protein.";category_"IV_:_Conserved_hypothetical_protein	2.66292	2.81343	1.10248	0.909171
Os01g0907850	Conserved_hypothetical_protein.";category_"IV_:_Conserved_hypothetical_protein	2.1659	2.52779	1.1053	1.11267
Os01g0367100	Conserved_hypothetical_protein.";category_"IV_:_Conserved_hypothetical_protein	2.1961	2.14565	1.10605	1.30502
Os12g0545900	Conserved_hypothetical_protein.";category_"IV_:_Conserved_hypothetical_protein	2.46267	2.3445	1.10615	0.96466
Os05g0516300	Conserved_hypothetical_protein.";category_"IV_:_Conserved_hypothetical_protein	2.05803	1.94823	1.10716	1.22594
Os03g0177100	Conserved_hypothetical_protein.";category_"IV_:_Conserved_hypothetical_protein	2.68163	2.17167	1.10741	1.35307
Os01g0283000	Conserved_hypothetical_protein.";category_"IV_:_Conserved_hypothetical_protein	2.51754	2.81597	1.11038	1.36547
Os09g0401900	Conserved_hypothetical_protein.";category_"IV_:_Conserved_hypothetical_protein	2.84723	2.58527	1.11061	1.28836
Os05g0577800	Conserved_hypothetical_protein.";category_"IV_:_Conserved_hypothetical_protein	1.9457	2.39836	1.11088	1.19873
Os03g0724500	Conserved_hypothetical_protein.";category_"IV_:_Conserved_hypothetical_protein	3.18742	3.16367	1.11287	1.15412
Os05g0295900	Conserved_hypothetical_protein.";category_"IV_:_Conserved_hypothetical_protein	2.17233	2.12115	1.11514	1.06045
Os08g0477600	Conserved_hypothetical_protein.";category_"IV_:_Conserved_hypothetical_protein	2.1506	2.05075	1.11627	1.15768
Os04g0380000	Conserved_hypothetical_protein.";category_"IV_:_Conserved_hypothetical_protein	2.23339	2.47235	1.11716	1.21972
Os03g0703900	Conserved_hypothetical_protein.";category_"IV_:_Conserved_hypothetical_protein	2.23678	2.78756	1.12027	1.12164
Os12g0573900	Conserved_hypothetical_protein.";category_"IV_:_Conserved_hypothetical_protein	2.35567	2.73593	1.12047	1.10474
Os01g0346400	Conserved_hypothetical_protein.";category_"IV_:_Conserved_hypothetical_protein	2.09049	2.36524	1.1209	1.17511
Os11g0525700	Conserved_hypothetical_protein.";category_"IV_:_Conserved_hypothetical_protein	2.03101	2.39545	1.12093	1.11479
Os04g0476400	Conserved_hypothetical_protein.";category_"IV_:_Conserved_hypothetical_protein	2.54418	3.2007	1.12132	1.39032
Os08g0113800	Conserved_hypothetical_protein.";category_"IV_:_Conserved_hypothetical_protein	2.87592	1.94557	1.1256	1.23398
Os08g0289000	Conserved_hypothetical_protein.";category_"IV_:_Conserved_hypothetical_protein	2.13044	2.40367	1.1277	1.00199
Os12g0140300	Conserved_hypothetical_protein.";category_"IV_:_Conserved_hypothetical_protein	3.46803	2.42209	1.1282	1.18059
Os01g0922100	Conserved_hypothetical_protein.";category_"IV_:_Conserved_hypothetical_protein	3.39154	2.60925	1.1289	1.32164
Os02g0575000	Conserved_hypothetical_protein.";category_"IV_:_Conserved_hypothetical_protein	6.03458	8.08538	1.13173	0.734785
Os05g0531400	Conserved_hypothetical_protein.";category_"IV_:_Conserved_hypothetical_protein	2.46239	2.02405	1.13292	1.23823
Os08g0508600	Conserved_hypothetical_protein.";category_"IV_:_Conserved_hypothetical_protein	2.87241	2.37301	1.13373	1.17309
Os01g0875000	Conserved_hypothetical_protein.";category_"IV_:_Conserved_hypothetical_protein	2.39162	2.21295	1.13397	1.2103
Os11g0708000	Conserved_hypothetical_protein.";category_"IV_:_Conserved_hypothetical_protein	2.39315	2.51145	1.13563	1.42321
Os01g0793900	Conserved_hypothetical_protein.";category_"IV_:_Conserved_hypothetical_protein	3.18325	1.94503	1.13725	0.745827
Os03g0700200	Conserved_hypothetical_protein.";category_"IV_:_Conserved_hypothetical_protein	3.84965	3.74561	1.14284	0.993357
Os01g0328600	Conserved_hypothetical_protein.";category_"IV_:_Conserved_hypothetical_protein	2.74709	3.00363	1.14309	0.842288
Os11g0121600	Conserved_hypothetical_protein.";category_"IV_:_Conserved_hypothetical_protein	2.5492	2.35078	1.14505	0.990813
Os03g0619875	Conserved_hypothetical_protein.";category_"IV_:_Conserved_hypothetical_protein	2.02693	2.01336	1.14542	1.24067
Os08g0546300	Conserved_hypothetical_protein.";category_"IV_:_Conserved_hypothetical_protein	3.35302	3.14891	1.14665	1.23945
Os04g0471300	Conserved_hypothetical_protein.";category_"IV_:_Conserved_hypothetical_protein	2.19647	2.22446	1.14729	0.934707
Os09g0502900	Conserved_hypothetical_protein.";category_"IV_:_Conserved_hypothetical_protein	2.63702	2.43482	1.14779	0.867425
Os05g0358400	Conserved_hypothetical_protein.";category_"IV_:_Conserved_hypothetical_protein	2.47195	2.38275	1.1535	1.06781
Os07g0657500	Conserved_hypothetical_protein.";category_"IV_:_Conserved_hypothetical_protein	2.40298	2.08382	1.15386	1.06929
Os01g0607300	Conserved_hypothetical_protein.";category_"IV_:_Conserved_hypothetical_protein	3.27548	2.23567	1.15588	1.12568
Os10g0509800	Conserved_hypothetical_protein.";category_"IV_:_Conserved_hypothetical_protein	2.03493	2.50201	1.16004	1.10938
Os06g0129200	Conserved_hypothetical_protein.";category_"IV_:_Conserved_hypothetical_protein	2.04905	2.08876	1.16229	1.07379
Os01g0167100	Conserved_hypothetical_protein.";category_"IV_:_Conserved_hypothetical_protein	2.67735	2.68833	1.1631	1.24381
Os05g0488100	Conserved_hypothetical_protein.";category_"IV_:_Conserved_hypothetical_protein	2.38655	2.27382	1.16864	1.22968
Os03g0199000	Conserved_hypothetical_protein.";category_"IV_:_Conserved_hypothetical_protein	2.64633	2.14468	1.17052	1.05053
Os09g0272600	Conserved_hypothetical_protein.";category_"IV_:_Conserved_hypothetical_protein	2.51445	2.45112	1.17265	1.3897
Os04g0421900	Conserved_hypothetical_protein.";category_"IV_:_Conserved_hypothetical_protein	2.40371	2.03519	1.17275	1.00613
Os07g0115500	Conserved_hypothetical_protein.";category_"IV_:_Conserved_hypothetical_protein	3.03997	3.08415	1.175	0.960846
Os09g0508500	Conserved_hypothetical_protein.";category_"IV_:_Conserved_hypothetical_protein	2.39228	2.56076	1.1754	1.12493
Os09g0395400	Conserved_hypothetical_protein.";category_"IV_:_Conserved_hypothetical_protein	2.60134	2.26417	1.17851	1.19088
Os05g0102500	Conserved_hypothetical_protein.";category_"IV_:_Conserved_hypothetical_protein	2.29824	2.65595	1.17918	1.22503
Os05g0564100	Conserved_hypothetical_protein.";category_"IV_:_Conserved_hypothetical_protein	2.00233	1.94822	1.1792	0.939264
Os11g0227300	Conserved_hypothetical_protein.";category_"IV_:_Conserved_hypothetical_protein	2.35747	2.16136	1.18793	1.24932
Os01g0958800	Conserved_hypothetical_protein.";category_"IV_:_Conserved_hypothetical_protein	2.12261	2.02352	1.19539	1.03411
Os09g0502800	Conserved_hypothetical_protein.";category_"IV_:_Conserved_hypothetical_protein	2.34368	2.49007	1.19549	1.14852
Os10g0343000	Conserved_hypothetical_protein.";category_"IV_:_Conserved_hypothetical_protein	2.13973	1.95427	1.19722	1.30802
Os07g0185700	Conserved_hypothetical_protein.";category_"IV_:_Conserved_hypothetical_protein	2.49427	2.52404	1.19905	0.937447
Os11g0654800	Conserved_hypothetical_protein.";category_"IV_:_Conserved_hypothetical_protein	2.34167	2.01781	1.19954	1.32529
Os07g0564000	Conserved_hypothetical_protein.";category_"IV_:_Conserved_hypothetical_protein	2.61245	2.73399	1.20058	1.27166
Os01g0737300	Conserved_hypothetical_protein.";category_"IV_:_Conserved_hypothetical_protein	2.36316	2.14251	1.20103	1.1623
Os05g0199100	Conserved_hypothetical_protein.";category_"IV_:_Conserved_hypothetical_protein	2.07907	2.10434	1.20408	1.44005
Os01g0705300	Conserved_hypothetical_protein.";category_"IV_:_Conserved_hypothetical_protein	2.18501	2.10301	1.20888	0.817307
Os03g0200200	Conserved_hypothetical_protein.";category_"IV_:_Conserved_hypothetical_protein	4.97041	3.68541	1.21073	1.08217
Os02g0466600	Conserved_hypothetical_protein.";category_"IV_:_Conserved_hypothetical_protein	8.11448	6.85647	1.21164	1.18137
Os12g0580600	Conserved_hypothetical_protein.";category_"IV_:_Conserved_hypothetical_protein	2.22113	2.09024	1.21609	1.36799
Os09g0102000	Conserved_hypothetical_protein.";category_"IV_:_Conserved_hypothetical_protein	2.38278	2.13239	1.21867	0.979666
Os05g0559800	Conserved_hypothetical_protein.";category_"IV_:_Conserved_hypothetical_protein	2.92196	2.57157	1.22203	1.72848
Os09g0509400	Conserved_hypothetical_protein.";category_"IV_:_Conserved_hypothetical_protein	1.98778	2.51226	1.22358	1.18127
Os11g0210201	Conserved_hypothetical_protein.";category_"IV_:_Conserved_hypothetical_protein	2.99546	2.4697	1.22657	0.608948
Os07g0568500	Conserved_hypothetical_protein.";category_"IV_:_Conserved_hypothetical_protein	2.97967	3.0995	1.2274	0.954208
Os01g0843700	Conserved_hypothetical_protein.";category_"IV_:_Conserved_hypothetical_protein	2.38607	2.08904	1.22933	1.11978
Os08g0149100	Conserved_hypothetical_protein.";category_"IV_:_Conserved_hypothetical_protein	2.62022	2.36998	1.23539	1.04159
Os07g0283200	Conserved_hypothetical_protein.";category_"IV_:_Conserved_hypothetical_protein	2.16069	1.99991	1.23809	1.22525
Os05g0563500	Conserved_hypothetical_protein.";category_"IV_:_Conserved_hypothetical_protein	2.15246	1.95512	1.23906	1.17758
Os01g0704400	Conserved_hypothetical_protein.";category_"IV_:_Conserved_hypothetical_protein	2.40164	2.59508	1.24075	1.43769
Os05g0535300	Conserved_hypothetical_protein.";category_"IV_:_Conserved_hypothetical_protein	3.28111	2.27382	1.253	1.02267
Os03g0379400	Conserved_hypothetical_protein.";category_"IV_:_Conserved_hypothetical_protein	2.21381	2.36865	1.25367	1.01347
Os08g0391300	Conserved_hypothetical_protein.";category_"IV_:_Conserved_hypothetical_protein	2.51162	2.44658	1.25399	1.30649
Os09g0548300	Conserved_hypothetical_protein.";category_"IV_:_Conserved_hypothetical_protein	2.13375	2.46352	1.2579	1.06561
Os03g0228500	Conserved_hypothetical_protein.";category_"IV_:_Conserved_hypothetical_protein	2.51042	2.45805	1.2585	1.20607
Os03g0806600	Conserved_hypothetical_protein.";category_"IV_:_Conserved_hypothetical_protein	2.64806	2.48762	1.27182	1.2206
Os06g0202300	Conserved_hypothetical_protein.";category_"IV_:_Conserved_hypothetical_protein	3.10193	3.14079	1.27962	1.1955
Os01g0694200	Conserved_hypothetical_protein.";category_"IV_:_Conserved_hypothetical_protein	2.32091	2.57923	1.28658	1.06244
Os02g0302500	Conserved_hypothetical_protein.";category_"IV_:_Conserved_hypothetical_protein	2.07881	3.12904	1.29128	1.5897
Os02g0718600	Conserved_hypothetical_protein.";category_"IV_:_Conserved_hypothetical_protein	2.43226	2.84059	1.29165	1.34974
Os07g0647300	Conserved_hypothetical_protein.";category_"IV_:_Conserved_hypothetical_protein	2.79978	2.35178	1.29186	1.202
Os12g0133600	Conserved_hypothetical_protein.";category_"IV_:_Conserved_hypothetical_protein	2.8348	2.11701	1.29538	1.24008
Os02g0102850	Conserved_hypothetical_protein.";category_"IV_:_Conserved_hypothetical_protein	2.84837	2.85951	1.29938	1.35898
Os04g0615200	Conserved_hypothetical_protein.";category_"IV_:_Conserved_hypothetical_protein	2.83649	2.33465	1.29964	1.21614
Os03g0284000	Conserved_hypothetical_protein.";category_"IV_:_Conserved_hypothetical_protein	2.01202	2.07131	1.30128	1.11755
Os01g0881800	Conserved_hypothetical_protein.";category_"IV_:_Conserved_hypothetical_protein	5.01608	3.2099	1.30149	1.23755
Os05g0451300	Conserved_hypothetical_protein.";category_"IV_:_Conserved_hypothetical_protein	2.09935	2.00603	1.30164	0.923558
Os11g0109933	Conserved_hypothetical_protein.";category_"IV_:_Conserved_hypothetical_protein	2.78032	2.67835	1.30861	1.11722
Os06g0720900	Conserved_hypothetical_protein.";category_"IV_:_Conserved_hypothetical_protein	1.97711	2.49751	1.3095	1.62893
Os03g0659800	Conserved_hypothetical_protein.";category_"IV_:_Conserved_hypothetical_protein	3.22319	2.14971	1.31079	1.29123
Os05g0437800	Conserved_hypothetical_protein.";category_"IV_:_Conserved_hypothetical_protein	3.3089	2.39593	1.31284	1.32474
Os08g0544600	Conserved_hypothetical_protein.";category_"IV_:_Conserved_hypothetical_protein	5.06693	3.82362	1.31403	1.26523
Os06g0147400	Conserved_hypothetical_protein.";category_"IV_:_Conserved_hypothetical_protein	2.82993	2.70349	1.32405	1.17457
Os04g0115900	Conserved_hypothetical_protein.";category_"IV_:_Conserved_hypothetical_protein	2.78656	2.46954	1.32935	1.45531
Os02g0324200	Conserved_hypothetical_protein.";category_"IV_:_Conserved_hypothetical_protein	2.76298	2.5039	1.33148	1.17193
Os04g0436000	Conserved_hypothetical_protein.";category_"IV_:_Conserved_hypothetical_protein	3.52524	3.22801	1.34582	1.20147
Os05g0326400	Conserved_hypothetical_protein.";category_"IV_:_Conserved_hypothetical_protein	2.66231	2.40989	1.3699	1.33639
Os11g0668200	Conserved_hypothetical_protein.";category_"IV_:_Conserved_hypothetical_protein	3.21216	2.11138	1.37383	0.77124
Os03g0611700	Conserved_hypothetical_protein.";category_"IV_:_Conserved_hypothetical_protein	2.79656	2.18533	1.38063	1.17691
Os01g0155800	Conserved_hypothetical_protein.";category_"IV_:_Conserved_hypothetical_protein	3.95111	2.56727	1.40666	1.0414
Os03g0642900	Conserved_hypothetical_protein.";category_"IV_:_Conserved_hypothetical_protein	2.5899	2.07031	1.41744	0.741539
Os04g0659000	Conserved_hypothetical_protein.";category_"IV_:_Conserved_hypothetical_protein	4.77042	4.80635	1.44347	1.47514
Os07g0113200	Conserved_hypothetical_protein.";category_"IV_:_Conserved_hypothetical_protein	2.14915	2.22881	1.44672	1.09393
Os01g0159200	Conserved_hypothetical_protein.";category_"IV_:_Conserved_hypothetical_protein	2.05022	2.6372	1.4516	2.06778
Os04g0534500	Conserved_hypothetical_protein.";category_"IV_:_Conserved_hypothetical_protein	2.02514	1.95614	1.45601	0.731991
Os09g0460100	Conserved_hypothetical_protein.";category_"IV_:_Conserved_hypothetical_protein	2.90365	2.07296	1.48216	1.22584
Os07g0591700	Conserved_hypothetical_protein.";category_"IV_:_Conserved_hypothetical_protein	2.00249	2.13127	1.48607	1.95542
Os11g0205800	Conserved_hypothetical_protein.";category_"IV_:_Conserved_hypothetical_protein	4.53091	2.27796	1.49118	1.1927
Os02g0740600	Conserved_hypothetical_protein.";category_"IV_:_Conserved_hypothetical_protein	2.52939	1.9486	1.6413	1.08936
Os06g0564000	Conserved_hypothetical_protein.";category_"IV_:_Conserved_hypothetical_protein	3.46588	2.72512	1.67879	1.65581
Os09g0550300	Conserved_hypothetical_protein.";category_"IV_:_Conserved_hypothetical_protein	3.35145	3.88443	1.68131	1.31023
Os06g0591200	Conserved_hypothetical_protein.";category_"IV_:_Conserved_hypothetical_protein	3.04391	2.6392	1.88839	1.61431
Os01g0585200	Conserved_hypothetical_protein.";category_"IV_:_Conserved_hypothetical_protein	3.34434	2.72754	2.35439	0.986626
Os08g0188000	CRS1/YhbY_domain_containing_protein.";category_"III_:_InterPro_domain-containing_protein	2.31627	2.72395	1.0313	1.0736
Os01g0958400	CRS1/YhbY_domain_containing_protein.";category_"III_:_InterPro_domain-containing_protein	2.11826	2.25642	1.08246	1.13425
Os02g0620400	Cupin,_RmlC-type_domain_containing_protein.";category_"III_:_InterPro_domain-containing_protein	2.69817	2.15381	1.15167	0.983562
Os06g0721800	Cupredoxin_domain_containing_protein.";category_"III_:_InterPro_domain-containing_protein";GO_id_"GO:0005489_:_electron_transporter_activity";GO_id_"GO:0005507_:_copper_ion_binding	2.31208	2.27194	0.833788	0.712921
Os03g0807500	Cupredoxin_domain_containing_protein.";category_"III_:_InterPro_domain-containing_protein";GO_id_"GO:0005489_:_electron_transporter_activity";GO_id_"GO:0005507_:_copper_ion_binding	3.02151	2.29858	1.22839	1.47574
Os06g0216700	Cupredoxin_domain_containing_protein.";category_"III_:_InterPro_domain-containing_protein";GO_id_"GO:0005489_:_electron_transporter_activity";GO_id_"GO:0005507_:_copper_ion_binding	3.13212	3.10947	1.3561	1.1626
Os03g0137800	Cyclin-dependent_kinase_inhibitor_family_protein.";category_"III_:_InterPro_domain-containing_protein";GO_id_"GO:0004861_:_cyclin-dependent_protein_kinase_inhibitor_activity";GO_id_"GO:0005634_:_nucleus	2.46876	2.1967	1.06308	1.05473
Os03g0203800	Cyclin-like_domain_containing_protein.";category_"III_:_InterPro_domain-containing_protein	2.04905	2.67017	0.929185	1.05709
Os09g0466100	Cyclin-like_domain_containing_protein.";category_"III_:_InterPro_domain-containing_protein";GO_id_"GO:0000074_:_regulation_of_progression_through_cell_cycle	2.83379	2.2218	0.773025	1.11988
Os06g0217900	Cyclin-like_domain_containing_protein.";category_"III_:_InterPro_domain-containing_protein";GO_id_"GO:0000074_:_regulation_of_progression_through_cell_cycle	1.94341	1.9508	0.972834	1.24649
Os02g0537200	Cyclin-like_F-box_domain_containing_protein.";category_"III_:_InterPro_domain-containing_protein	2.63725	2.75768	0.835018	1.00324
Os10g0126000	Cyclin-like_F-box_domain_containing_protein.";category_"III_:_InterPro_domain-containing_protein	2.40449	4.16239	0.91749	1.07958
Os02g0317500	Cyclin-like_F-box_domain_containing_protein.";category_"III_:_InterPro_domain-containing_protein	2.75869	2.02884	1.03472	0.860037
Os05g0536800	Cyclin-like_F-box_domain_containing_protein.";category_"III_:_InterPro_domain-containing_protein	2.26003	2.37501	1.10734	0.892509
Os10g0126600	Cyclin-like_F-box_domain_containing_protein.";category_"III_:_InterPro_domain-containing_protein	3.32929	2.87714	1.11249	1.1464
Os07g0120400	Cyclin-like_F-box_domain_containing_protein.";category_"III_:_InterPro_domain-containing_protein	2.04525	2.4185	1.12003	1.14748
Os01g0519100	Cyclin-like_F-box_domain_containing_protein.";category_"III_:_InterPro_domain-containing_protein	1.99919	2.0966	1.1255	1.01947
Os10g0130200	Cyclin-like_F-box_domain_containing_protein.";category_"III_:_InterPro_domain-containing_protein	2.76055	3.1715	1.14164	0.680923
Os01g0659900	Cyclin-like_F-box_domain_containing_protein.";category_"III_:_InterPro_domain-containing_protein	2.24033	2.47013	1.15907	1.26606
Os11g0209100	Cyclin-like_F-box_domain_containing_protein.";category_"III_:_InterPro_domain-containing_protein	2.1799	2.39679	1.17144	1.21272
Os10g0409900	Cyclin-like_F-box_domain_containing_protein.";category_"III_:_InterPro_domain-containing_protein	2.21305	2.12279	1.18393	1.10881
Os05g0540600	Cyclin-like_F-box_domain_containing_protein.";category_"III_:_InterPro_domain-containing_protein	2.54433	2.43124	1.19268	1.11994
Os11g0264200	Cyclin-like_F-box_domain_containing_protein.";category_"III_:_InterPro_domain-containing_protein	2.05621	2.06864	1.20761	1.02735
Os10g0126500	Cyclin-like_F-box_domain_containing_protein.";category_"III_:_InterPro_domain-containing_protein	2.51522	1.98157	1.26148	1.27869
Os01g0550200	Cyclin-like_F-box_domain_containing_protein.";category_"III_:_InterPro_domain-containing_protein	2.15098	2.11004	1.31268	1.2178
Os10g0124700	Cyclin-like_F-box_domain_containing_protein.";category_"III_:_InterPro_domain-containing_protein	1.99488	2.00926	1.40099	0.828653
Os09g0500900	Cytochrome_b561_/_ferric_reductase_transmembrane_domain_containing_protein.";category_"III_:_InterPro_domain-containing_protein	2.13601	1.98258	1.40685	1.50043
Os10g0440000	Cytochrome_P450_family_protein.";category_"III_:_InterPro_domain-containing_protein";GO_id_"GO:0004497_:_monooxygenase_activity";GO_id_"GO:0005506_:_iron_ion_binding";GO_id_"GO:0006118_:_electron_transport	9.76764	10.2227	0.639617	0.270496
Os05g0101600	Cytochrome_P450_family_protein.";category_"III_:_InterPro_domain-containing_protein";GO_id_"GO:0004497_:_monooxygenase_activity";GO_id_"GO:0005506_:_iron_ion_binding";GO_id_"GO:0006118_:_electron_transport	3.10637	3.29761	0.773714	0.952491
Os04g0570000	Cytochrome_P450_family_protein.";category_"III_:_InterPro_domain-containing_protein";GO_id_"GO:0004497_:_monooxygenase_activity";GO_id_"GO:0005506_:_iron_ion_binding";GO_id_"GO:0006118_:_electron_transport	2.35452	2.43511	0.857971	1.13757
Os02g0503900	Cytochrome_P450_family_protein.";category_"III_:_InterPro_domain-containing_protein";GO_id_"GO:0004497_:_monooxygenase_activity";GO_id_"GO:0005506_:_iron_ion_binding";GO_id_"GO:0006118_:_electron_transport	4.32319	4.44418	0.901722	0.823069
Os10g0513900	Cytochrome_P450_family_protein.";category_"III_:_InterPro_domain-containing_protein";GO_id_"GO:0004497_:_monooxygenase_activity";GO_id_"GO:0005506_:_iron_ion_binding";GO_id_"GO:0006118_:_electron_transport	2.04342	2.32022	0.978325	1.35544
Os01g0227500	Cytochrome_P450_family_protein.";category_"III_:_InterPro_domain-containing_protein";GO_id_"GO:0004497_:_monooxygenase_activity";GO_id_"GO:0005506_:_iron_ion_binding";GO_id_"GO:0006118_:_electron_transport	2.97979	3.0183	1.00461	1.0059
Os03g0760200	Cytochrome_P450_family_protein.";category_"III_:_InterPro_domain-containing_protein";GO_id_"GO:0004497_:_monooxygenase_activity";GO_id_"GO:0005506_:_iron_ion_binding";GO_id_"GO:0006118_:_electron_transport	2.5447	2.89973	1.13761	1.01367
Os05g0482400	Cytochrome_P450_family_protein.";category_"III_:_InterPro_domain-containing_protein";GO_id_"GO:0004497_:_monooxygenase_activity";GO_id_"GO:0005506_:_iron_ion_binding";GO_id_"GO:0006118_:_electron_transport	4.83112	4.93783	1.29218	0.745477
Os05g0229000	D111/G-patch_domain_containing_protein.";category_"III_:_InterPro_domain-containing_protein";GO_id_"GO:0003676_:_nucleic_acid_binding	2.56735	3.14811	1.11025	1.24162
Os04g0629300	DEAD/DEAH_box_helicase,_N-terminal_domain_containing_protein.";category_"III_:_InterPro_domain-containing_protein";GO_id_"GO:0003676_:_nucleic_acid_binding";GO_id_"GO:0003677_:_DNA_binding";GO_id_"GO:0004386_:_helicase_activity";GO_id_"GO:0005515_:_protein_binding";GO_id_"GO:0005524_:_ATP_binding	1.96458	2.75582	0.936704	0.936639
Os08g0159900	DEAD/DEAH_box_helicase,_N-terminal_domain_containing_protein.";category_"III_:_InterPro_domain-containing_protein";GO_id_"GO:0003676_:_nucleic_acid_binding";GO_id_"GO:0004386_:_helicase_activity";GO_id_"GO:0005524_:_ATP_binding	2.28405	2.61505	1.07147	1.16601
Os02g0710800	DEAD/DEAH_box_helicase,_N-terminal_domain_containing_protein.";category_"III_:_InterPro_domain-containing_protein";GO_id_"GO:0003676_:_nucleic_acid_binding";GO_id_"GO:0004386_:_helicase_activity";GO_id_"GO:0005524_:_ATP_binding	2.19469	3.06928	1.15085	1.26886
Os01g0184500	DEAD/DEAH_box_helicase,_N-terminal_domain_containing_protein.";category_"III_:_InterPro_domain-containing_protein";GO_id_"GO:0003676_:_nucleic_acid_binding";GO_id_"GO:0004386_:_helicase_activity";GO_id_"GO:0005524_:_ATP_binding	1.98857	2.76048	1.37682	1.18419
Os03g0686300	Dilute_domain_containing_protein.";category_"III_:_InterPro_domain-containing_protein";GO_id_"GO:0003774_:_motor_activity	2.00221	3.05047	0.917639	0.994431
Os12g0204600	Disease_resistance_protein_family_protein.";category_"III_:_InterPro_domain-containing_protein";GO_id_"GO:0005524_:_ATP_binding";GO_id_"GO:0006915_:_apoptosis";GO_id_"GO:0006952_:_defense_response	1.96679	2.08031	1.01084	1.05038
Os11g0676100	Disease_resistance_protein_family_protein.";category_"III_:_InterPro_domain-containing_protein";GO_id_"GO:0005524_:_ATP_binding";GO_id_"GO:0006915_:_apoptosis";GO_id_"GO:0006952_:_defense_response	4.82172	2.43532	1.0272	0.894157
Os08g0246300	Disease_resistance_protein_family_protein.";category_"III_:_InterPro_domain-containing_protein";GO_id_"GO:0005524_:_ATP_binding";GO_id_"GO:0006915_:_apoptosis";GO_id_"GO:0006952_:_defense_response	2.12926	2.19368	1.0742	1.22594
Os12g0495600	Disease_resistance_protein_family_protein.";category_"III_:_InterPro_domain-containing_protein";GO_id_"GO:0005524_:_ATP_binding";GO_id_"GO:0006915_:_apoptosis";GO_id_"GO:0006952_:_defense_response	5.52212	5.64651	1.20893	1.15139
Os02g0496500	DNA_glycosylase_family_protein.";category_"III_:_InterPro_domain-containing_protein";GO_id_"GO:0004519_:_endonuclease_activity";GO_id_"GO:0005506_:_iron_ion_binding	2.85187	2.41704	1.33005	1.07335
Os01g0672700	DNA_polymerase,_beta-like_region_domain_containing_protein.";category_"III_:_InterPro_domain-containing_protein";GO_id_"GO:0003676_:_nucleic_acid_binding	2.35953	2.33422	1.19703	1.20326
Os03g0812000	DNA_topoisomerase,_type_IIA,_subunit_A_or_C-terminal_domain_containing_protein.";category_"III_:_InterPro_domain-containing_protein";GO_id_"GO:0003677_:_DNA_binding";GO_id_"GO:0003916_:_DNA_topoisomerase_activity";GO_id_"GO:0003918_:_DNA_topoisomerase_(ATP-hydrolyzing)_activity";GO_id_"GO:0005524_:_ATP_binding";GO_id_"GO:0005694_:_chromosome";GO_id_"GO:0006259_:_DNA_metabolism";GO_id_"GO:0006265_…	3.3948	4.74669	1.12887	1.38809
Os11g0483600	DNA-binding_SAP_domain_containing_protein.";category_"III_:_InterPro_domain-containing_protein	1.95362	2.41537	1.04391	0.989523
Os08g0524400	DOMON_related_domain_containing_protein.";category_"III_:_InterPro_domain-containing_protein";GO_id_"GO:0004500_:_dopamine_beta-monooxygenase_activity	2.24134	2.17315	1.06699	1.20169
Os05g0237200	DOMON_related_domain_containing_protein.";category_"III_:_InterPro_domain-containing_protein";GO_id_"GO:0004500_:_dopamine_beta-monooxygenase_activity";GO_id_"GO:0006548_:_histidine_catabolism	2.84784	3.21767	1.04557	1.11994
Os07g0164000	Double-stranded_RNA_binding_domain_containing_protein.";category_"III_:_InterPro_domain-containing_protein";GO_id_"GO:0003725_:_double-stranded_RNA_binding";GO_id_"GO:0005622_:_intracellular	3.18119	2.91716	1.23006	1.22497
Os01g0165000	DRE_binding_protein_2.";category_"I_:_Identical_to_known_rice_protein";GO_id_"GO:0003700_:_transcription_factor_activity	2.43847	1.94372	1.2133	0.950982
Os04g0129900	Dynamin_family_protein.";category_"III_:_InterPro_domain-containing_protein";GO_id_"GO:0003924_:_GTPase_activity	2.59173	2.33404	0.925237	1.04797
Os04g0381000	Dynamin_family_protein.";category_"III_:_InterPro_domain-containing_protein";GO_id_"GO:0003924_:_GTPase_activity	2.51769	2.09285	1.06647	1.18664
Os03g0177400	EF-1_alpha.";category_"I_:_Identical_to_known_rice_protein";GO_id_"GO:0003746_:_translation_elongation_factor_activity";GO_id_"GO:0005525_:_GTP_binding";GO_id_"GO:0005737_:_cytoplasm";GO_id_"GO:0006412_:_protein_biosynthesis	2.58711	2.28132	1.11938	1.112
Os12g0157200	EF-Hand_type_domain_containing_protein.";category_"III_:_InterPro_domain-containing_protein	1.96093	2.26801	1.13423	0.936183
Os11g0414000	eIF4-gamma/eIF5/eIF2-epsilon_domain_containing_protein.";category_"III_:_InterPro_domain-containing_protein";GO_id_"GO:0003743_:_translation_initiation_factor_activity	2.09345	2.12361	1.01903	0.989785
Os05g0349800	Embryonic_abundant_protein_1.";category_"I_:_Identical_to_known_rice_protein	44.5976	35.1134	1.28394	0.902825
Os12g0126200	Engulfment_and_cell_motility,_ELM_domain_containing_protein.";category_"III_:_InterPro_domain-containing_protein";GO_id_"GO:0005856_:_cytoskeleton";GO_id_"GO:0006909_:_phagocytosis	3.42482	4.36539	0.793819	0.511675
Os02g0654000	Enoyl-CoA_hydratase/isomerase_domain_containing_protein.";category_"III_:_InterPro_domain-containing_protein";GO_id_"GO:0003824_:_catalytic_activity	3.26195	3.04381	0.860044	1.00453
Os06g0728600	EPS15_homology_(EH)_domain_containing_protein.";category_"III_:_InterPro_domain-containing_protein	1.98358	2.15697	1.26234	1.20223
Os11g0139000	Esterase/lipase/thioesterase_domain_containing_protein.";category_"III_:_InterPro_domain-containing_protein	2.33803	2.55127	0.709783	0.902233
Os12g0135800	Esterase/lipase/thioesterase_domain_containing_protein.";category_"III_:_InterPro_domain-containing_protein	2.50707	3.59837	0.725301	0.925065
Os09g0461700	Esterase/lipase/thioesterase_domain_containing_protein.";category_"III_:_InterPro_domain-containing_protein	2.54357	2.51644	1.16739	1.17592
Os02g0567800	Esterase/lipase/thioesterase_domain_containing_protein.";category_"III_:_InterPro_domain-containing_protein	3.89605	2.95123	1.30448	1.13802
Os01g0934800	Esterase/lipase/thioesterase_domain_containing_protein.";category_"III_:_InterPro_domain-containing_protein	3.42864	3.25592	1.52462	1.15025
Os06g0701100	Eukaryotic_initiation_factor_4A_(eIF4A)_(eIF-4A).";category_"I_:_Identical_to_known_rice_protein";GO_id_"GO:0003676_:_nucleic_acid_binding";GO_id_"GO:0004386_:_helicase_activity";GO_id_"GO:0005524_:_ATP_binding	2.11462	2.24157	1.21151	1.11247
Os03g0306700	Eukaryotic_transcription_factor,_DNA-binding_domain_containing_protein.";category_"III_:_InterPro_domain-containing_protein";GO_id_"GO:0005634_:_nucleus";GO_id_"GO:0043565_:_sequence-specific_DNA_binding	3.58733	2.7076	0.93909	0.502726
Os12g0165500	Exo70_exocyst_complex_subunit_family_protein.";category_"III_:_InterPro_domain-containing_protein";GO_id_"GO:0000145_:_exocyst	2.27957	2.81348	1.06876	1.3813
Os01g0827600	Exo70_exocyst_complex_subunit_family_protein.";category_"III_:_InterPro_domain-containing_protein";GO_id_"GO:0000145_:_exocyst	2.10463	2.17021	1.1634	1.09187
Os12g0279600	Exodeoxyribonuclease_III_xth_family_protein.";category_"III_:_InterPro_domain-containing_protein";GO_id_"GO:0004518_:_nuclease_activity	2.40064	2.52851	1.16313	1.36769
Os09g0536000	Exodeoxyribonuclease_III_xth_family_protein.";category_"III_:_InterPro_domain-containing_protein";GO_id_"GO:0004518_:_nuclease_activity";GO_id_"GO:0006281_:_DNA_repair	2.60075	1.96504	1.10867	0.983614
Os02g0465500	Exonuclease_domain_containing_protein.";category_"III_:_InterPro_domain-containing_protein";GO_id_"GO:0004527_:_exonuclease_activity	2.22907	2.13025	1.1059	1.03241
Os03g0174300	Exostosin-like_family_protein.";category_"III_:_InterPro_domain-containing_protein	2.2124	2.12609	1.05644	0.978743
Os03g0324700	Exostosin-like_family_protein.";category_"III_:_InterPro_domain-containing_protein	2.37229	2.23882	1.06604	1.30133
Os06g0342000	Exostosin-like_family_protein.";category_"III_:_InterPro_domain-containing_protein	3.44923	2.22751	1.29374	1.353
Os04g0223500	FAD_dependent_oxidoreductase_family_protein.";category_"III_:_InterPro_domain-containing_protein";GO_id_"GO:0004499_:_dimethylaniline_monooxygenase_(N-oxide-forming)_activity";GO_id_"GO:0005792_:_microsome";GO_id_"GO:0006118_:_electron_transport";GO_id_"GO:0016491_:_oxidoreductase_activity";GO_id_"GO:0031227_:_intrinsic_to_endoplasmic_reticulum_membrane";GO_id_"GO:0050660_:_FAD_binding	4.315	4.59069	1.17312	0.942179
Os06g0181400	FAD_dependent_oxidoreductase_family_protein.";category_"III_:_InterPro_domain-containing_protein";GO_id_"GO:0006118_:_electron_transport	2.70952	2.26462	1.37149	1.12013
Os06g0549900	FAD_linked_oxidase,_N-terminal_domain_containing_protein.";category_"III_:_InterPro_domain-containing_protein	3.12257	4.901	1.24929	1.09372
Os08g0158200	FAD_linked_oxidase,_N-terminal_domain_containing_protein.";category_"III_:_InterPro_domain-containing_protein";GO_id_"GO:0006118_:_electron_transport	2.29993	2.85084	1.90012	2.30733
Os03g0164400	FAR1_domain_containing_protein.";category_"III_:_InterPro_domain-containing_protein	1.96365	2.04032	1.01775	1.14792
Os03g0780800	Fatty_acid_hydroxylase_domain_containing_protein.";category_"III_:_InterPro_domain-containing_protein";GO_id_"GO:0003824_:_catalytic_activity	2.12337	2.65136	0.905622	0.982397
Os03g0784700	Ferredoxin--NADP_reductase,_root_isozyme,_chloroplast_precursor_(EC_1.18.1.2)_(FNR).";category_"I_:_Identical_to_known_rice_protein";GO_id_"GO:0004324_:_ferredoxin-NADP+_reductase_activity";GO_id_"GO:0006118_:_electron_transport";GO_id_"GO:0016491_:_oxidoreductase_activity";GO_id_"GO:0042651_:_thylakoid_membrane";GO_id_"GO:0050660_:_FAD_binding	2.55706	3.10625	1.58126	1.06396
Os05g0447700	Ferritin/ribonucleotide_reductase-like_family_protein.";category_"III_:_InterPro_domain-containing_protein	2.05972	2.33418	1.26144	0.985884
Os06g0643600	Formamidopyrimidine-DNA_glycolase_family_protein.";category_"III_:_InterPro_domain-containing_protein";GO_id_"GO:0003684_:_damaged_DNA_binding";GO_id_"GO:0006281_:_DNA_repair";GO_id_"GO:0006284_:_base-excision_repair";GO_id_"GO:0008270_:_zinc_ion_binding	2.64712	2.24173	1.26391	1.14329
Os11g0265200	Four-helical_cytokine_family_protein.";category_"III_:_InterPro_domain-containing_protein	2.00309	1.9635	1.35025	0.90708
Os03g0794200	GCN5-related_N-acetyltransferase_domain_containing_protein.";category_"III_:_InterPro_domain-containing_protein	4.66738	4.15814	1.16867	0.861079
Os05g0392200	Generic_methyltransferase_domain_containing_protein.";category_"III_:_InterPro_domain-containing_protein	2.08208	2.30777	1.17643	0.954379
Os03g0607200	Gibberellin_regulated_protein_family_protein.";category_"III_:_InterPro_domain-containing_protein	4.04645	3.79573	1.11665	1.43284
Os07g0170033	Glucose/ribitol_dehydrogenase_family_protein.";category_"III_:_InterPro_domain-containing_protein";GO_id_"GO:0008152_:_metabolism	4.35043	3.4356	1.05272	1.29691
Os01g0949900	Glutathione_S-transferase,_N-terminal_domain_containing_protein.";category_"III_:_InterPro_domain-containing_protein	2.76202	3.37473	1.53899	1.28628
Os09g0511600	Glycoside_hydrolase,_family_1_protein.";category_"III_:_InterPro_domain-containing_protein	2.70588	2.55101	1.24215	0.901561
Os03g0201400	Glycoside_hydrolase,_family_10_protein.";category_"III_:_InterPro_domain-containing_protein	3.3891	3.80281	1.12155	0.692875
Os03g0686900	Glycoside_hydrolase,_family_13,_N-terminal_domain_containing_protein.";category_"III_:_InterPro_domain-containing_protein	2.13795	2.10899	1.18971	1.068
Os08g0326500	Glycoside_hydrolase,_family_17_protein.";category_"III_:_InterPro_domain-containing_protein	2.67332	2.3467	1.10316	1.17988
Os04g0376400	Glycoside_hydrolase,_family_18_protein.";category_"III_:_InterPro_domain-containing_protein";GO_id_"GO:0004568_:_chitinase_activity";GO_id_"GO:0005975_:_carbohydrate_metabolism	3.02883	2.71683	0.778279	0.805586
Os01g0653200	Glycosyl_transferase,_group_1_domain_containing_protein.";category_"III_:_InterPro_domain-containing_protein	1.99106	2.37558	1.26628	1.19226
Os07g0160400	Glyoxalase/bleomycin_resistance_protein/dioxygenase_domain_containing_protein.";category_"III_:_InterPro_domain-containing_protein	2.22238	2.09167	1.1341	1.08893
Os10g0489000	GRAM_domain_containing_protein.";category_"III_:_InterPro_domain-containing_protein	2.05985	2.20279	0.937044	1.05193
Os08g0407000	GTP-binding_protein,_HSR1-related_domain_containing_protein.";category_"III_:_InterPro_domain-containing_protein";GO_id_"GO:0005525_:_GTP_binding	2.12098	2.0162	1.04807	1.03732
Os06g0111400	Guanine_nucleotide_binding_protein_(G-protein),_alpha_subunit_family_protein.";category_"III_:_InterPro_domain-containing_protein";GO_id_"GO:0004871_:_signal_transducer_activity";GO_id_"GO:0007165_:_signal_transduction";GO_id_"GO:0007186_:_G-protein_coupled_receptor_protein_signaling_pathway";GO_id_"GO:0008270_:_zinc_ion_binding	2.63692	2.31432	1.03415	1.00232
Os09g0424600	HAD_superfamily_(subfamily_IG)_hydrolase,_5'-Nucleotidase_protein.";category_"III_:_InterPro_domain-containing_protein	1.97486	2.09184	1.02866	1.06822
Os02g0816100	HAD-superfamily_hydrolase,_subfamily_IA,_variant_2_protein.";category_"III_:_InterPro_domain-containing_protein";GO_id_"GO:0003824_:_catalytic_activity";GO_id_"GO:0008152_:_metabolism	2.10345	1.95064	0.932599	0.824275
Os03g0224300	HAD-superfamily_hydrolase_subfamily_IIB_protein.";category_"III_:_InterPro_domain-containing_protein";GO_id_"GO:0003824_:_catalytic_activity";GO_id_"GO:0005992_:_trehalose_biosynthesis	2.09414	2.8208	1.02107	1.07422
Os03g0284500	HAD-superfamily_subfamily_IIA_hydrolase,_CECR5_protein.";category_"III_:_InterPro_domain-containing_protein";GO_id_"GO:0008152_:_metabolism	2.25204	2.57916	1.13506	1.20481
Os09g0323900	Haem_peroxidase_family_protein.";category_"III_:_InterPro_domain-containing_protein";GO_id_"GO:0004601_:_peroxidase_activity	2.33861	2.67359	1.61492	1.69336
Os01g0812100	Harpin-induced_1_domain_containing_protein.";category_"III_:_InterPro_domain-containing_protein	2.02482	2.79586	1.08571	1.22435
Os02g0261000	Harpin-induced_1_domain_containing_protein.";category_"III_:_InterPro_domain-containing_protein	2.6726	2.13632	1.1663	1.29317
Os12g0262000	HAT_dimerisation_domain_containing_protein.";category_"III_:_InterPro_domain-containing_protein	2.27658	1.99382	1.08083	1.11016
Os03g0198300	Heat_shock_protein_DnaJ,_N-terminal_domain_containing_protein.";category_"III_:_InterPro_domain-containing_protein	2.14552	2.51315	0.937044	1.08953
Os03g0255200	Heat_shock_protein_DnaJ,_N-terminal_domain_containing_protein.";category_"III_:_InterPro_domain-containing_protein	2.85144	2.33121	1.09616	0.846901
Os04g0687300	Heat_shock_protein_DnaJ,_N-terminal_domain_containing_protein.";category_"III_:_InterPro_domain-containing_protein	2.05523	2.0963	1.09983	0.960701
Os01g0180800	Heat_shock_protein_Hsp70_family_protein.";category_"III_:_InterPro_domain-containing_protein	2.32452	2.15069	1.10054	1.07565
Os05g0181000	Heat_shock_protein_Hsp70_family_protein.";category_"III_:_InterPro_domain-containing_protein	2.12685	2.40964	1.1748	1.20096
Os07g0298900	Heavy_metal_transport/detoxification_protein_domain_containing_protein.";category_"III_:_InterPro_domain-containing_protein";GO_id_"GO:0030001_:_metal_ion_transport	5.71515	3.94836	0.754738	0.711256
Os04g0390100	Heavy_metal_transport/detoxification_protein_domain_containing_protein.";category_"III_:_InterPro_domain-containing_protein";GO_id_"GO:0030001_:_metal_ion_transport	3.06546	2.74788	1.0622	1.1116
Os04g0469000	Heavy_metal_transport/detoxification_protein_domain_containing_protein.";category_"III_:_InterPro_domain-containing_protein";GO_id_"GO:0030001_:_metal_ion_transport	3.06758	3.46109	1.98561	3.30788
Os03g0158200	Helicase,_C-terminal_domain_containing_protein.";category_"III_:_InterPro_domain-containing_protein";GO_id_"GO:0003676_:_nucleic_acid_binding";GO_id_"GO:0004386_:_helicase_activity	2.34056	2.64643	0.99667	1.07827
Os12g0182700	Histone_deacetylase_superfamily_protein.";category_"III_:_InterPro_domain-containing_protein	2.41407	2.38113	0.968904	0.960025
Os06g0159501	Histone_H3.";category_"I_:_Identical_to_known_rice_protein";GO_id_"GO:0000786_:_nucleosome";GO_id_"GO:0003677_:_DNA_binding";GO_id_"GO:0005634_:_nucleus";GO_id_"GO:0006334_:_nucleosome_assembly	1.9857	2.15798	1.00711	1.33681
Os04g0658100	Histone-fold_domain_containing_protein.";category_"III_:_InterPro_domain-containing_protein	1.94618	2.12484	0.955002	0.883187
Os08g0465000	Homeobox_domain_containing_protein.";category_"III_:_InterPro_domain-containing_protein";GO_id_"GO:0003700_:_transcription_factor_activity";GO_id_"GO:0005634_:_nucleus	2.07781	2.71013	0.976707	1.41989
Os05g0227800	Homeodomain-like_containing_protein.";category_"III_:_InterPro_domain-containing_protein	2.13855	2.20127	0.96889	1.01075
Os05g0305700	Homeodomain-like_containing_protein.";category_"III_:_InterPro_domain-containing_protein	1.98667	2.0824	0.970388	0.905762
Os02g0648300	Homeodomain-like_containing_protein.";category_"III_:_InterPro_domain-containing_protein";GO_id_"GO:0003677_:_DNA_binding	2.89536	2.26084	0.958906	0.754034
Os06g0670300	Homeodomain-like_containing_protein.";category_"III_:_InterPro_domain-containing_protein";GO_id_"GO:0003677_:_DNA_binding	4.52043	4.52408	1.00097	0.84733
Os06g0609500	Homeodomain-like_containing_protein.";category_"III_:_InterPro_domain-containing_protein";GO_id_"GO:0003677_:_DNA_binding	2.20568	2.02089	1.24044	0.968233
Os06g0601000	Homeodomain-like_containing_protein.";category_"III_:_InterPro_domain-containing_protein";GO_id_"GO:0003677_:_DNA_binding";GO_id_"GO:0003700_:_transcription_factor_activity";GO_id_"GO:0005634_:_nucleus";GO_id_"GO:0043565_:_sequence-specific_DNA_binding	2.04196	2.27266	1.0014	1.0174
Os07g0568200	Homeodomain-related_containing_protein.";category_"III_:_InterPro_domain-containing_protein";GO_id_"GO:0003677_:_DNA_binding	2.66038	3.69125	1.13197	1.12388
Os05g0138300	Hydrophobic_protein_LTI6B_(Low_temperature-induced_protein_6B).";category_"I_:_Identical_to_known_rice_protein";GO_id_"GO:0005554_:_molecular_function_unknown	2.22091	2.36282	0.734947	1.08033
Os12g0282000	Hypothetical_protein.";category_"V_:_Hypothetical_protein	13.5377	10.4836	0.0999059	0.0843241
Os12g0571400	Hypothetical_protein.";category_"V_:_Hypothetical_protein	12.8977	7.17647	0.606242	0.728401
Os11g0648400	Hypothetical_protein.";category_"V_:_Hypothetical_protein	2.04199	2.29112	0.810526	0.880831
Os04g0405401	Hypothetical_protein.";category_"V_:_Hypothetical_protein	2.69576	2.08338	0.905575	0.989153
Os04g0384400	Hypothetical_protein.";category_"V_:_Hypothetical_protein	2.08494	2.11831	0.946912	1.12493
Os08g0173600	Hypothetical_protein.";category_"V_:_Hypothetical_protein	2.90717	3.36094	0.976307	1.06285
Os12g0535400	Hypothetical_protein.";category_"V_:_Hypothetical_protein	2.74663	3.32833	0.978881	1.22785
Os03g0431800	Hypothetical_protein.";category_"V_:_Hypothetical_protein	2.38313	2.53532	0.98728	1.00106
Os10g0457100	Hypothetical_protein.";category_"V_:_Hypothetical_protein	2.7326	2.11939	0.998462	1.35184
Os12g0142200	Hypothetical_protein.";category_"V_:_Hypothetical_protein	2.15155	2.29866	0.998474	1.04396
Os07g0206400	Hypothetical_protein.";category_"V_:_Hypothetical_protein	2.05777	2.01242	1.01016	1.08197
Os12g0161700	Hypothetical_protein.";category_"V_:_Hypothetical_protein	2.90232	3.61863	1.02923	1.08497
Os04g0172100	Hypothetical_protein.";category_"V_:_Hypothetical_protein	2.31852	2.17443	1.03563	1.36093
Os03g0128400	Hypothetical_protein.";category_"V_:_Hypothetical_protein	2.31774	2.11816	1.04307	0.998673
Os03g0119800	Hypothetical_protein.";category_"V_:_Hypothetical_protein	2.50629	2.09603	1.0472	0.827293
Os01g0604900	Hypothetical_protein.";category_"V_:_Hypothetical_protein	2.61679	2.25612	1.04917	1.27308
Os03g0201200	Hypothetical_protein.";category_"V_:_Hypothetical_protein	2.60662	2.18889	1.06593	1.05743
Os03g0203100	Hypothetical_protein.";category_"V_:_Hypothetical_protein	2.66644	2.14708	1.06728	1.13377
Os04g0518600	Hypothetical_protein.";category_"V_:_Hypothetical_protein	2.62629	2.68054	1.08303	0.828854
Os01g0969200	Hypothetical_protein.";category_"V_:_Hypothetical_protein	2.0023	2.2524	1.08308	1.21171
Os02g0519800	Hypothetical_protein.";category_"V_:_Hypothetical_protein	2.10667	2.03514	1.085	1.15838
Os12g0626300	Hypothetical_protein.";category_"V_:_Hypothetical_protein	2.5264	3.13463	1.09625	1.18834
Os03g0431932	Hypothetical_protein.";category_"V_:_Hypothetical_protein	2.08867	2.16579	1.12146	1.0452
Os12g0536200	Hypothetical_protein.";category_"V_:_Hypothetical_protein	2.36843	2.05323	1.12244	1.05517
Os12g0441700	Hypothetical_protein.";category_"V_:_Hypothetical_protein	2.89766	2.45135	1.13218	1.35633
Os07g0296100	Hypothetical_protein.";category_"V_:_Hypothetical_protein	2.0697	2.84056	1.13509	1.04262
Os02g0147200	Hypothetical_protein.";category_"V_:_Hypothetical_protein	2.57638	1.94379	1.14067	1.14388
Os02g0193800	Hypothetical_protein.";category_"V_:_Hypothetical_protein	2.16313	1.9728	1.14277	1.05558
Os12g0171700	Hypothetical_protein.";category_"V_:_Hypothetical_protein	2.83589	2.53848	1.16682	1.31002
Os11g0197500	Hypothetical_protein.";category_"V_:_Hypothetical_protein	3.97564	4.38179	1.21311	1.06563
Os03g0675700	Hypothetical_protein.";category_"V_:_Hypothetical_protein	2.73047	2.56355	1.21813	1.0639
Os11g0479400	Hypothetical_protein.";category_"V_:_Hypothetical_protein	1.95012	2.02884	1.24011	1.48388
Os08g0347200	Hypothetical_protein.";category_"V_:_Hypothetical_protein	2.72335	2.58696	1.26077	1.24559
Os11g0303200	Hypothetical_protein.";category_"V_:_Hypothetical_protein	2.77248	2.85713	1.26546	1.39172
Os12g0618400	Hypothetical_protein.";category_"V_:_Hypothetical_protein	2.20319	1.98176	1.28669	1.09771
Os07g0446600	Hypothetical_protein.";category_"V_:_Hypothetical_protein	2.38456	3.43872	1.30294	1.11855
Os02g0100800	Hypothetical_protein.";category_"V_:_Hypothetical_protein	1.96494	2.07697	1.30873	1.23016
Os12g0609200	Hypothetical_protein.";category_"V_:_Hypothetical_protein	3.03977	3.28209	1.42847	1.22109
Os06g0310300	Hypothetical_protein.";category_"V_:_Hypothetical_protein,Conserved_hypothetical_protein.";category_"IV_:_Conserved_hypothetical_protein	3.84487	4.44487	0.945948	0.770673
Os09g0515500	Initiation_factor_2_family_protein.";category_"III_:_InterPro_domain-containing_protein";GO_id_"GO:0003743_:_translation_initiation_factor_activity";GO_id_"GO:0005525_:_GTP_binding";GO_id_"GO:0005622_:_intracellular";GO_id_"GO:0006412_:_protein_biosynthesis	3.13403	2.40512	1.10171	1.10159
Os02g0101100	Initiation_factor_3_family_protein.";category_"III_:_InterPro_domain-containing_protein";GO_id_"GO:0003743_:_translation_initiation_factor_activity	2.45256	2.08522	1.02858	1.18746
Os10g0103800	Inositol_1,_3,_4-trisphosphate_56-kinase_family_protein.";category_"III_:_InterPro_domain-containing_protein	2.68509	2.93711	1.42912	1.43061
Os03g0787200	IQ_calmodulin-binding_region_domain_containing_protein.";category_"III_:_InterPro_domain-containing_protein	2.4807	2.68833	0.924531	1.19485
Os01g0708700	IQ_calmodulin-binding_region_domain_containing_protein.";category_"III_:_InterPro_domain-containing_protein	2.25732	1.99459	1.07962	1.49246
Os02g0299200	IQ_calmodulin-binding_region_domain_containing_protein.";category_"III_:_InterPro_domain-containing_protein	2.89597	2.65921	1.10446	1.51279
Os02g0602500	Isy1-like_splicing_family_protein.";category_"III_:_InterPro_domain-containing_protein	2.13256	2.11431	1.10611	1.24488
Os10g0564000	KH_domain_containing_protein.";category_"III_:_InterPro_domain-containing_protein	1.95421	2.17767	1.15957	1.19614
Os08g0200400	KH_domain_containing_protein.";category_"III_:_InterPro_domain-containing_protein	2.21432	2.9381	1.26812	1.05386
Os08g0117000	Kinesin,_motor_region_domain_containing_protein.";category_"III_:_InterPro_domain-containing_protein";GO_id_"GO:0003777_:_microtubule_motor_activity";GO_id_"GO:0005524_:_ATP_binding";GO_id_"GO:0005875_:_microtubule_associated_complex	2.67804	2.39926	1.24343	1.19113
Os02g0158300	KpsF/GutQ_family_protein.";category_"III_:_InterPro_domain-containing_protein";GO_id_"GO:0005529_:_sugar_binding	2.54676	2.45346	1.30072	1.21511
Os02g0564600	Late_embryogenesis_abundant_protein_3_family_protein.";category_"III_:_InterPro_domain-containing_protein	2.10755	2.29548	1.31159	1.09918
Os01g0772100	Lateral_organ_boundaries,_LOB_domain_containing_protein.";category_"III_:_InterPro_domain-containing_protein	110.464	111.771	0.849063	1.25956
Os05g0542500	LEA-like_protein.";category_"I_:_Identical_to_known_rice_protein	3.47584	2.97125	1.2659	0.851439
Os06g0478600	Leucine_rich_repeat,_N-terminal_domain_containing_protein.";category_"III_:_InterPro_domain-containing_protein	2.02919	2.05072	0.840908	1.20201
Os04g0672600	Leucine_rich_repeat,_N-terminal_domain_containing_protein.";category_"III_:_InterPro_domain-containing_protein	2.84387	2.40128	1.02546	0.953838
Os08g0459100	Leucine-rich_repeat,_cysteine-containing_containing_protein.";category_"III_:_InterPro_domain-containing_protein	2.76939	2.77444	0.987741	0.805257
Os06g0704500	Leucine-rich_repeat,_plant_specific_containing_protein.";category_"III_:_InterPro_domain-containing_protein	3.502	2.90352	1.07046	1.27292
Os02g0647300	Leucine-rich_repeat,_plant_specific_containing_protein.";category_"III_:_InterPro_domain-containing_protein	2.19662	2.19741	1.39958	1.73968
Os02g0759700	Leucine-rich_repeat_2_containing_protein.";category_"III_:_InterPro_domain-containing_protein	2.14248	2.6943	1.12275	1.35072
Os06g0677600	Like-Sm_ribonucleoprotein,_core_family_protein.";category_"III_:_InterPro_domain-containing_protein";GO_id_"GO:0005634_:_nucleus";GO_id_"GO:0005732_:_small_nucleolar_ribonucleoprotein_complex";GO_id_"GO:0006397_:_mRNA_processing	2.69386	2.82713	1.04076	0.934722
Os08g0230600	LIM,_zinc-binding_domain_containing_protein.";category_"III_:_InterPro_domain-containing_protein	3.2877	2.85758	0.994239	1.28976
Os04g0269700	Lipolytic_enzyme,_G-D-S-L_family_protein.";category_"III_:_InterPro_domain-containing_protein	2.00351	2.41558	1.05804	1.27349
Os07g0456400	LUC7_related_family_protein.";category_"III_:_InterPro_domain-containing_protein	2.27381	2.00783	0.972506	1.02813
Os01g0266000	Lupus_La_protein_family_protein.";category_"III_:_InterPro_domain-containing_protein";GO_id_"GO:0003723_:_RNA_binding";GO_id_"GO:0005634_:_nucleus";GO_id_"GO:0005737_:_cytoplasm";GO_id_"GO:0006396_:_RNA_processing";GO_id_"GO:0006405_:_RNA_export_from_nucleus	2.04879	2.58895	0.930293	1.02866
Os01g0851400	Machado-Joseph_disease_protein_MJD_family_protein.";category_"III_:_InterPro_domain-containing_protein	2.37119	2.23807	1.35361	0.822263
Os02g0193600	Mad3/BUB1_homology_region_1_domain_containing_protein.";category_"III_:_InterPro_domain-containing_protein	1.99161	1.98532	0.958327	1.34402
Os12g0125300	Mad3/BUB1_homology_region_1_domain_containing_protein.";category_"III_:_InterPro_domain-containing_protein	2.29569	2.32228	1.0035	0.989757
Os11g0549600	Maf-like_protein_family_protein.";category_"III_:_InterPro_domain-containing_protein	1.96316	2.05904	1.02902	1.06999
Os03g0737300	Magnesium-dependent_phosphatase-1_family_protein.";category_"III_:_InterPro_domain-containing_protein	2.60464	2.6742	1.18312	0.669593
Os12g0180100	Major_facilitator_superfamily_protein.";category_"III_:_InterPro_domain-containing_protein";GO_id_"GO:0005215_:_transporter_activity";GO_id_"GO:0006810_:_transport	2.20057	2.03406	1.14757	1.07722
Os04g0609200	Major_facilitator_superfamily_protein.";category_"III_:_InterPro_domain-containing_protein";GO_id_"GO:0005215_:_transporter_activity";GO_id_"GO:0006810_:_transport	3.12304	3.67349	1.21788	0.908611
Os08g0155100	Major_sperm_protein_domain_containing_protein.";category_"III_:_InterPro_domain-containing_protein	2.6182	2.44778	1.29404	1.22974
Os04g0369000	Major_sperm_protein_domain_containing_protein.";category_"III_:_InterPro_domain-containing_protein	3.83568	4.06152	2.23525	2.27659
Os08g0502800	MDM2_oncoprotein_family_protein.";category_"III_:_InterPro_domain-containing_protein	1.94407	2.23545	0.968378	1.01019
Os02g0179100	Metal-dependent_phosphohydrolase,_HD_region_domain_containing_protein.";category_"III_:_InterPro_domain-containing_protein	2.89045	2.26397	1.12436	1.24693
Os08g0485600	Methyl-CpG_binding_domain_containing_protein.";category_"III_:_InterPro_domain-containing_protein";GO_id_"GO:0003676_:_nucleic_acid_binding";GO_id_"GO:0003677_:_DNA_binding";GO_id_"GO:0005634_:_nucleus	2.67653	2.4821	1.28785	1.15931
Os04g0669800	Methylthioribose_kinase_(EC_2.7.1.100).";category_"I_:_Identical_to_known_rice_protein";GO_id_"GO:0009086_:_methionine_biosynthesis	1.97161	3.06014	0.841152	0.623738
Os03g0115100	Mevalonate_and_galactokinase_family_protein.";category_"III_:_InterPro_domain-containing_protein";GO_id_"GO:0005524_:_ATP_binding";GO_id_"GO:0005737_:_cytoplasm";GO_id_"GO:0008152_:_metabolism";GO_id_"GO:0016301_:_kinase_activity	2.14358	3.11435	0.980121	0.97632
Os05g0403600	Mitochodrial_transcription_termination_factor-related_family_protein.";category_"III_:_InterPro_domain-containing_protein	2.82313	2.9678	1.13991	1.11033
Os05g0456000	Mitochondrial_glycoprotein_family_protein.";category_"III_:_InterPro_domain-containing_protein	2.92772	2.62347	0.943294	0.885665
Os04g0566700	Mitochondrial_import_inner_membrane_translocase,_subunit_Tim17/22_family_protein.";category_"III_:_InterPro_domain-containing_protein";GO_id_"GO:0005743_:_mitochondrial_inner_membrane";GO_id_"GO:0008565_:_protein_transporter_activity	2.29021	2.47418	0.911058	0.811079
Os09g0465400	Mitochondrial_substrate_carrier_family_protein.";category_"III_:_InterPro_domain-containing_protein";GO_id_"GO:0005215_:_transporter_activity";GO_id_"GO:0005488_:_binding";GO_id_"GO:0005743_:_mitochondrial_inner_membrane";GO_id_"GO:0006810_:_transport	2.41358	1.98319	1.1205	1.40082
Os08g0520000	Mitochondrial_substrate_carrier_family_protein.";category_"III_:_InterPro_domain-containing_protein";GO_id_"GO:0005215_:_transporter_activity";GO_id_"GO:0005488_:_binding";GO_id_"GO:0005743_:_mitochondrial_inner_membrane";GO_id_"GO:0006810_:_transport	2.91499	2.49033	1.22118	1.32954
Os03g0213800	Mitochondrial_substrate_carrier_family_protein.";category_"III_:_InterPro_domain-containing_protein";GO_id_"GO:0005488_:_binding";GO_id_"GO:0006810_:_transport	2.19209	2.18935	1.22614	1.22692
Os06g0730800	mRNA_splicing_factor,_Cwf18_family_protein.";category_"III_:_InterPro_domain-containing_protein	2.93431	2.84474	1.10232	1.14161
Os12g0476200	MtN3_and_saliva_related_transmembrane_protein_family_protein.";category_"III_:_InterPro_domain-containing_protein";GO_id_"GO:0005554_:_molecular_function_unknown	2.85401	2.63591	0.950015	1.18228
Os03g0572900	Multi_antimicrobial_extrusion_protein_MatE_family_protein.";category_"III_:_InterPro_domain-containing_protein";GO_id_"GO:0006855_:_multidrug_transport";GO_id_"GO:0015238_:_drug_transporter_activity";GO_id_"GO:0015297_:_antiporter_activity	2.068	2.06907	0.835429	0.734055
Os08g0480000	Multi_antimicrobial_extrusion_protein_MatE_family_protein.";category_"III_:_InterPro_domain-containing_protein";GO_id_"GO:0006855_:_multidrug_transport";GO_id_"GO:0015238_:_drug_transporter_activity";GO_id_"GO:0015297_:_antiporter_activity	2.18312	2.27516	0.954376	1.06551
Os07g0516600	Multi_antimicrobial_extrusion_protein_MatE_family_protein.";category_"III_:_InterPro_domain-containing_protein";GO_id_"GO:0006855_:_multidrug_transport";GO_id_"GO:0015238_:_drug_transporter_activity";GO_id_"GO:0015297_:_antiporter_activity	2.92754	2.4592	1.06388	1.05629
Os06g0707100	Multi_antimicrobial_extrusion_protein_MatE_family_protein.";category_"III_:_InterPro_domain-containing_protein";GO_id_"GO:0006855_:_multidrug_transport";GO_id_"GO:0015238_:_drug_transporter_activity";GO_id_"GO:0015297_:_antiporter_activity	2.15638	2.29583	1.16484	1.2778
Os04g0571600	Multi_antimicrobial_extrusion_protein_MatE_family_protein.";category_"III_:_InterPro_domain-containing_protein";GO_id_"GO:0006855_:_multidrug_transport";GO_id_"GO:0015238_:_drug_transporter_activity";GO_id_"GO:0015297_:_antiporter_activity	2.15425	2.29004	2.25724	1.35801
Os08g0151300	Myb,_DNA-binding_domain_containing_protein.";category_"III_:_InterPro_domain-containing_protein";GO_id_"GO:0003677_:_DNA_binding";GO_id_"GO:0005634_:_nucleus	2.00568	2.03718	1.42185	1.81894
Os08g0526100	NAD-dependent_epimerase/dehydratase_family_protein.";category_"III_:_InterPro_domain-containing_protein";GO_id_"GO:0003824_:_catalytic_activity";GO_id_"GO:0005975_:_carbohydrate_metabolism";GO_id_"GO:0009225_:_nucleotide-sugar_metabolism	1.9608	2.02204	0.723691	0.788887
Os12g0512400	NB-ARC_domain_containing_protein.";category_"III_:_InterPro_domain-containing_protein";GO_id_"GO:0005524_:_ATP_binding	3.7329	2.57345	1.32655	1.11174
Os10g0563900	Negative_regulatory_factor_PREG_family_protein.";category_"III_:_InterPro_domain-containing_protein	2.47831	2.2954	1.05235	1.46911
Os07g0689600	Nicotianamine_synthase_3_(EC_2.5.1.43)	2.26316	2.44815	1.76663	1.43445
Os03g0235900	Nitrate_transporter.";category_"I_:_Identical_to_known_rice_protein";GO_id_"GO:0005215_:_transporter_activity";GO_id_"GO:0006857_:_oligopeptide_transport	2.54017	2.96981	1.41069	1.35349
Os01g0629400	NLI_interacting_factor_domain_containing_protein.";category_"III_:_InterPro_domain-containing_protein	2.401	2.20782	1.34863	0.926848
Os10g0359500	No_apical_meristem_(NAM)_protein_domain_containing_protein.";category_"III_:_InterPro_domain-containing_protein";GO_id_"GO:0003677_:_DNA_binding	2.19587	2.13649	0.915505	0.805126
Os05g0563000	No_apical_meristem_(NAM)_protein_domain_containing_protein.";category_"III_:_InterPro_domain-containing_protein";GO_id_"GO:0003677_:_DNA_binding	2.95055	2.23815	1.1752	1.23744
Os09g0536700	Nodulin-like_domain_containing_protein.";category_"III_:_InterPro_domain-containing_protein	2.10648	2.65759	1.01445	0.878182
Os05g0475700	Nodulin-like_domain_containing_protein.";category_"III_:_InterPro_domain-containing_protein	3.00361	2.13851	1.30677	1.23357
Os06g0195900	NOG,_C-terminal_domain_containing_protein.";category_"III_:_InterPro_domain-containing_protein	2.84112	2.21046	1.02328	1.00493
Os12g0175700	Nonaspanin_(TM9SF)_family_protein.";category_"III_:_InterPro_domain-containing_protein";GO_id_"GO:0005215_:_transporter_activity";GO_id_"GO:0006810_:_transport	1.98372	2.5082	1.07854	1.2843
Os09g0118650	NONE";category_"NONE	7.40951	7.63608	0.0480913	0.0428796
Os02g0707633	NONE";category_"NONE	11.8582	8.09607	0.0505786	0.0416121
Os03g0615600	NONE";category_"NONE	4.08995	3.45358	0.0608832	0.0486677
Os12g0435466	NONE";category_"NONE	11.6787	5.89245	0.0630398	0.0519579
Os12g0508500	NONE";category_"NONE	6.50249	7.11312	0.141767	0.134732
Os02g0779400	NONE";category_"NONE	6.78854	3.371	0.155556	0.130786
Os03g0172850	NONE";category_"NONE	3.07595	4.34816	0.630148	0.691584
Os03g0401566	NONE";category_"NONE	4.86212	3.35036	0.631459	0.614335
Os03g0256300	NONE";category_"NONE	3.68402	3.17074	0.661033	0.763865
Os12g0583100	NONE";category_"NONE	2.60282	2.36691	0.695817	0.793331
Os02g0492800	NONE";category_"NONE	3.71683	2.30501	0.719227	0.870063
Os03g0155500	NONE";category_"NONE	2.58737	2.09094	0.734265	0.859281
Os01g0638300	NONE";category_"NONE	9.25397	6.54763	0.741022	0.909505
Os08g0177200	NONE";category_"NONE	2.46	2.4214	0.752113	0.536642
Os09g0435700	NONE";category_"NONE	3.14669	2.53594	0.760064	0.409399
Os02g0544000	NONE";category_"NONE	3.1334	3.11549	0.781262	0.896053
Os02g0188700	NONE";category_"NONE	5.84554	3.4688	0.793488	0.933374
Os01g0634500	NONE";category_"NONE	2.56965	2.2463	0.795255	1.04122
Os07g0403800	NONE";category_"NONE	2.13597	2.26645	0.803678	0.642063
Os02g0573900	NONE";category_"NONE	2.64776	2.66922	0.80568	0.994573
Os01g0282400	NONE";category_"NONE	2.10733	2.29357	0.808142	0.930887
Os05g0548000	NONE";category_"NONE	2.01469	2.74038	0.82105	0.910914
Os12g0485333	NONE";category_"NONE	8.63511	8.92468	0.842787	0.942328
Os01g0319100	NONE";category_"NONE	6.99397	4.69968	0.84416	0.749831
Os03g0659600	NONE";category_"NONE	3.74681	2.11757	0.84696	1.2328
Os06g0718400	NONE";category_"NONE	5.24678	3.76483	0.853481	0.651585
Os04g0374400	NONE";category_"NONE	3.73866	3.06074	0.85558	0.87819
Os06g0121700	NONE";category_"NONE	46.4154	42.2657	0.857899	1.18658
Os02g0271300	NONE";category_"NONE	2.34034	2.08284	0.872877	0.926619
Os06g0627900	NONE";category_"NONE	9.49022	6.81841	0.875067	1.0053
Os11g0286401	NONE";category_"NONE	3.69901	3.57208	0.895585	1.27997
Os05g0328300	NONE";category_"NONE	2.76968	2.99338	0.905199	0.926897
Os03g0755900	NONE";category_"NONE	2.15941	2.0403	0.910087	0.865159
Os06g0536400	NONE";category_"NONE	1.96452	1.95618	0.918488	0.904578
Os10g0462250	NONE";category_"NONE	2.25548	2.52498	0.925181	0.967747
Os02g0461700	NONE";category_"NONE	1.94258	1.95782	0.942955	1.0376
Os08g0287900	NONE";category_"NONE	12.7875	10.5594	0.969224	1.1902
Os10g0168100	NONE";category_"NONE	2.04903	2.09009	0.974136	1.08738
Os07g0255100	NONE";category_"NONE	2.4242	2.26592	0.984908	1.29359
Os10g0328900	NONE";category_"NONE	2.24497	3.74163	0.997095	1.11604
Os04g0380900	NONE";category_"NONE	11.3072	12.1383	1.01286	0.801169
Os02g0463950	NONE";category_"NONE	3.22323	2.73146	1.01609	1.13822
Os10g0537100	NONE";category_"NONE	2.76147	2.14521	1.01969	0.850133
Os10g0117200	NONE";category_"NONE	3.91952	2.73713	1.02743	1.00683
Os08g0475800	NONE";category_"NONE	2.85053	2.02503	1.03485	1.12905
Os09g0491564	NONE";category_"NONE	5.86958	5.42229	1.0396	0.985726
Os04g0544000	NONE";category_"NONE	3.19744	2.91657	1.0488	0.852987
Os01g0377800	NONE";category_"NONE	2.09361	2.16479	1.05275	1.01449
Os01g0518200	NONE";category_"NONE	2.19708	2.23694	1.06171	0.918424
Os06g0485025	NONE";category_"NONE	2.37435	2.19003	1.0699	0.881446
Os03g0636500	NONE";category_"NONE	2.37857	2.14187	1.07014	0.909764
Os02g0103250	NONE";category_"NONE	2.02563	1.94294	1.0823	1.27528
Os04g0429050	NONE";category_"NONE	3.66951	4.26006	1.09481	0.862797
Os01g0795900	NONE";category_"NONE	2.6313	3.37266	1.10371	1.36701
Os07g0128566	NONE";category_"NONE	2.8729	2.03303	1.10821	0.952027
Os01g0306650	NONE";category_"NONE	2.99083	3.0185	1.1136	1.01626
Os02g0618600	NONE";category_"NONE	2.33843	2.23166	1.11534	1.19473
Os05g0371800	NONE";category_"NONE	2.07475	2.15524	1.12063	1.15879
Os08g0351500	NONE";category_"NONE	3.03821	3.81978	1.12113	0.947129
Os05g0567900	NONE";category_"NONE	2.1426	2.72652	1.12356	1.23094
Os03g0808400	NONE";category_"NONE	2.69614	2.40508	1.1313	1.40602
Os01g0824500	NONE";category_"NONE	2.66414	2.39696	1.13418	1.06116
Os03g0651500	NONE";category_"NONE	8.49498	8.82914	1.14024	1.26366
Os06g0602301	NONE";category_"NONE	2.72779	2.99546	1.15939	1.06315
Os08g0220133	NONE";category_"NONE	1.98534	1.99726	1.16209	1.29801
Os10g0182300	NONE";category_"NONE	2.47913	2.27363	1.18155	1.3726
Os02g0233500	NONE";category_"NONE	4.29885	3.5214	1.20047	1.11804
Os11g0446100	NONE";category_"NONE	2.28607	2.16856	1.20063	1.33814
Os08g0204700	NONE";category_"NONE	3.40716	2.90664	1.21619	1.52914
Os01g0105200	NONE";category_"NONE	2.63447	2.43005	1.23218	1.70834
Os11g0194000	NONE";category_"NONE	2.67469	2.90495	1.25226	1.22967
Os07g0453750	NONE";category_"NONE	1.98935	2.50415	1.25311	1.1953
Os01g0318000	NONE";category_"NONE	9.09945	4.53547	1.27836	1.3807
Os03g0702600	NONE";category_"NONE	2.67936	2.16239	1.29771	0.989833
Os10g0453800	NONE";category_"NONE	2.97027	1.98146	1.30853	1.35884
Os04g0456600	NONE";category_"NONE	2.16337	3.13199	1.32986	1.14391
Os04g0107800	NONE";category_"NONE	2.76401	2.23302	1.36794	0.960317
Os07g0445800	NONE";category_"NONE	2.69356	2.35887	1.37124	1.06811
Os01g0350875	NONE";category_"NONE	4.76983	3.57353	1.40553	1.45198
Os04g0433033	NONE";category_"NONE	2.93087	2.25449	1.42324	1.06678
Os03g0228100	NONE";category_"NONE	3.1548	3.74653	1.43382	1.33692
Os05g0448600	NONE";category_"NONE	2.47683	2.35626	1.4831	1.27458
Os05g0433500	NONE";category_"NONE	2.30979	3.4831	1.50913	1.23521
Os03g0755300	NONE";category_"NONE	2.61571	2.60168	1.71237	1248.92
Os09g0283900	NONE";category_"NONE	3.54917	4.76391	1.81142	1.93493
Os01g0155100	NONE";category_"NONE	2.92477	2.53402	2.06682	1.3067
Os03g0643200	NONE";category_"NONE	2.48313	3.22169	2.1247	1.64411
Os11g0549695	NONE";category_"NONE,Maf-like_protein_family_protein.";category_"III_:_InterPro_domain-containing_protein	2.20351	2.25981	1.08388	1.0473
Os01g0494300	Non-protein_coding_transcript,_putative_npRNA.";category_"Non-protein_coding_transcript,_putative_npRNA.	4.46811	5.14049	0.46985	0.399634
Os03g0102000	Non-protein_coding_transcript,_putative_npRNA.";category_"Non-protein_coding_transcript,_putative_npRNA.	2.39803	2.0855	0.826958	0.982051
Os02g0628100	Non-protein_coding_transcript,_putative_npRNA.";category_"Non-protein_coding_transcript,_putative_npRNA.	2.10504	2.17211	1.01707	1.05891
Os12g0560900	Non-protein_coding_transcript,_putative_npRNA.";category_"Non-protein_coding_transcript,_putative_npRNA.	1.95908	2.39828	1.02593	0.984992
Os02g0617800	Non-protein_coding_transcript,_putative_npRNA.";category_"Non-protein_coding_transcript,_putative_npRNA.	2.8285	3.23024	1.07893	1.43706
Os06g0209500	Non-protein_coding_transcript,_putative_npRNA.";category_"Non-protein_coding_transcript,_putative_npRNA.	2.37226	1.98786	1.13018	1.00274
Os06g0514700	Non-protein_coding_transcript,_putative_npRNA.";category_"Non-protein_coding_transcript,_putative_npRNA.	1.95613	2.15197	1.22763	1.24153
Os04g0192200	Non-protein_coding_transcript,_uncharacterized_transcript.";category_"Non-protein_coding_transcript,_uncharacterized_transcript.	201.712	163.702	0.66004	0.341581
Os04g0231200	Non-protein_coding_transcript,_uncharacterized_transcript.";category_"Non-protein_coding_transcript,_uncharacterized_transcript.	5.40082	4.68642	0.978083	0.884168
Os08g0100300	Non-protein_coding_transcript,_uncharacterized_transcript.";category_"Non-protein_coding_transcript,_uncharacterized_transcript.	2.39669	2.94584	0.989172	1.28823
Os05g0448801	Non-protein_coding_transcript,_uncharacterized_transcript.";category_"Non-protein_coding_transcript,_uncharacterized_transcript.	2.60793	3.02556	1.0412	1.21364
Os02g0739900	Non-protein_coding_transcript,_uncharacterized_transcript.";category_"Non-protein_coding_transcript,_uncharacterized_transcript.	2.42239	2.03478	1.08312	1.23659
Os08g0171700	Non-protein_coding_transcript,_uncharacterized_transcript.";category_"Non-protein_coding_transcript,_uncharacterized_transcript.	2.3051	2.59799	1.0836	1.28302
Os05g0294800	Non-protein_coding_transcript,_uncharacterized_transcript.";category_"Non-protein_coding_transcript,_uncharacterized_transcript.	1.962	2.12668	1.18123	0.885872
Os09g0469500	Non-protein_coding_transcript,_uncharacterized_transcript.";category_"Non-protein_coding_transcript,_uncharacterized_transcript.	2.98811	2.53124	1.19025	1.53487
Os12g0567100	Non-protein_coding_transcript,_uncharacterized_transcript.";category_"Non-protein_coding_transcript,_uncharacterized_transcript.	3.31265	2.77631	1.20919	0.967422
Os06g0346600	Non-protein_coding_transcript,_uncharacterized_transcript.";category_"Non-protein_coding_transcript,_uncharacterized_transcript.	3.74902	3.93336	1.25271	1.22494
Os03g0812500	Non-protein_coding_transcript,_uncharacterized_transcript.";category_"Non-protein_coding_transcript,_uncharacterized_transcript.	2.83626	2.35615	1.38275	1.29002
Os12g0236200	Non-protein_coding_transcript,_unclassifiable_transcript.";category_"Non-protein_coding_transcript,_unclassifiable_transcript.	30.4196	11.7216	0.0581465	0.131916
Os01g0878050	Non-protein_coding_transcript,_unclassifiable_transcript.";category_"Non-protein_coding_transcript,_unclassifiable_transcript.	1.96145	2.14773	0.820938	0.946339
Os03g0307500	Non-protein_coding_transcript,_unclassifiable_transcript.";category_"Non-protein_coding_transcript,_unclassifiable_transcript.	2.4771	2.14011	0.889808	0.961183
Os10g0463650	Non-protein_coding_transcript,_unclassifiable_transcript.";category_"Non-protein_coding_transcript,_unclassifiable_transcript.	2.54723	3.17161	0.92548	1.13937
Os04g0655100	Non-protein_coding_transcript,_unclassifiable_transcript.";category_"Non-protein_coding_transcript,_unclassifiable_transcript.	2.22408	1.97285	0.94697	0.694677
Os07g0660100	Non-protein_coding_transcript,_unclassifiable_transcript.";category_"Non-protein_coding_transcript,_unclassifiable_transcript.	4.21777	5.4116	0.958015	1.20155
Os06g0152600	Non-protein_coding_transcript,_unclassifiable_transcript.";category_"Non-protein_coding_transcript,_unclassifiable_transcript.	2.68281	2.76464	0.985769	1.05606
Os06g0647801	Non-protein_coding_transcript,_unclassifiable_transcript.";category_"Non-protein_coding_transcript,_unclassifiable_transcript.	2.81173	2.7001	1.06676	1.28769
Os06g0331501	Non-protein_coding_transcript,_unclassifiable_transcript.";category_"Non-protein_coding_transcript,_unclassifiable_transcript.	3.24138	3.20647	1.06741	1.24859
Os06g0682700	Non-protein_coding_transcript,_unclassifiable_transcript.";category_"Non-protein_coding_transcript,_unclassifiable_transcript.	2.88483	2.79487	1.06775	1.19885
Os05g0239200	Non-protein_coding_transcript,_unclassifiable_transcript.";category_"Non-protein_coding_transcript,_unclassifiable_transcript.	2.63745	2.54931	1.07819	1.11532
Os10g0194500	Non-protein_coding_transcript,_unclassifiable_transcript.";category_"Non-protein_coding_transcript,_unclassifiable_transcript.	2.23304	1.98534	1.07974	0.926694
Os04g0434700	Non-protein_coding_transcript,_unclassifiable_transcript.";category_"Non-protein_coding_transcript,_unclassifiable_transcript.	3.35692	2.42657	1.09024	1.28714
Os04g0111350	Non-protein_coding_transcript,_unclassifiable_transcript.";category_"Non-protein_coding_transcript,_unclassifiable_transcript.	3.3367	3.30775	1.10731	1.05847
Os11g0600600	Non-protein_coding_transcript,_unclassifiable_transcript.";category_"Non-protein_coding_transcript,_unclassifiable_transcript.	2.42031	2.10871	1.14062	1.38044
Os04g0378400	Non-protein_coding_transcript,_unclassifiable_transcript.";category_"Non-protein_coding_transcript,_unclassifiable_transcript.	3.50625	2.61256	1.15577	1.28486
Os08g0452900	Non-protein_coding_transcript,_unclassifiable_transcript.";category_"Non-protein_coding_transcript,_unclassifiable_transcript.	2.36732	2.39249	1.20111	0.816857
Os09g0482760	Non-protein_coding_transcript,_unclassifiable_transcript.";category_"Non-protein_coding_transcript,_unclassifiable_transcript.	2.86211	2.86731	1.31173	1.63712
Os03g0226200	Non-symbiotic_hemoglobin_2_(rHb2)_(ORYsa_GLB1b).";category_"I_:_Identical_to_known_rice_protein";GO_id_"GO:0005488_:_binding";GO_id_"GO:0006810_:_transport";GO_id_"GO:0015671_:_oxygen_transport";GO_id_"GO:0019825_:_oxygen_binding	2.30797	1.99337	0.894792	0.556927
Os12g0166500	Nrap_protein_family_protein.";category_"III_:_InterPro_domain-containing_protein	2.16197	2.41086	1.25105	1.27551
Os10g0506800	Nuclear_protein_SET_domain_containing_protein.";category_"III_:_InterPro_domain-containing_protein	2.00459	2.1395	1.13004	1.19483
Os07g0492000	Nucleoside_diphosphate_kinase_I_(EC_2.7.4.6)_(NDK_I)_(NDP_kinase_I)_(NDPK_I).";category_"I_:_Identical_to_known_rice_protein";GO_id_"GO:0000287_:_magnesium_ion_binding";GO_id_"GO:0004550_:_nucleoside_diphosphate_kinase_activity";GO_id_"GO:0005524_:_ATP_binding";GO_id_"GO:0006183_:_GTP_biosynthesis";GO_id_"GO:0006228_:_UTP_biosynthesis";GO_id_"GO:0006241_:_CTP_biosynthesis	2.0504	2.58124	1.39871	1.0611
Os01g0746200	Nup85_nucleoporin_family_protein.";category_"III_:_InterPro_domain-containing_protein	2.63029	3.55701	1.13763	1.21743
Os03g0237100	OsDMAS1	6.85171	3.76785	0.108781	0.0955152
Os08g0484600	OSK4.";category_"I_:_Identical_to_known_rice_protein";GO_id_"GO:0004672_:_protein_kinase_activity";GO_id_"GO:0004674_:_protein_serine/threonine_kinase_activity";GO_id_"GO:0005524_:_ATP_binding	2.82738	2.61136	1.10514	0.872396
Os02g0650300	OsYSL15	5.03471	6.44367	0.12479	0.0941841
Os08g0559900	PAP/25A_core_domain_containing_protein.";category_"III_:_InterPro_domain-containing_protein	2.11321	1.94831	1.18636	0.936147
Os04g0398000	Pathogenesis-related_transcriptional_factor_and_ERF_domain_containing_protein.";category_"III_:_InterPro_domain-containing_protein";GO_id_"GO:0003700_:_transcription_factor_activity	3.17843	3.48672	0.935324	1.09816
Os04g0504500	Pathogenesis-related_transcriptional_factor_and_ERF_domain_containing_protein.";category_"III_:_InterPro_domain-containing_protein";GO_id_"GO:0003700_:_transcription_factor_activity	2.20245	2.77122	0.993727	1.31227
Os02g0531600	PEBP_family_protein.";category_"III_:_InterPro_domain-containing_protein	3.07897	3.123	1.52462	1.64395
Os08g0290100	Pentatricopeptide_repeat_containing_protein.";category_"III_:_InterPro_domain-containing_protein	2.34878	2.35024	1.15797	1.03137
Os07g0665900	Peptidase,_trypsin-like_serine_and_cysteine_domain_containing_protein.";category_"III_:_InterPro_domain-containing_protein	2.33924	2.12889	1.13008	1.09366
Os09g0436700	Peptidase,_trypsin-like_serine_and_cysteine_domain_containing_protein.";category_"III_:_InterPro_domain-containing_protein	2.08817	2.41131	1.26302	1
Os09g0423500	Peptidase_A1,_pepsin_family_protein.";category_"III_:_InterPro_domain-containing_protein";GO_id_"GO:0004194_:_pepsin_A_activity	1.9507	2.38555	0.754385	1.17665
Os07g0533600	Peptidase_A1,_pepsin_family_protein.";category_"III_:_InterPro_domain-containing_protein";GO_id_"GO:0004194_:_pepsin_A_activity	2.30506	2.94015	0.873812	1.19991
Os12g0121200	Peptidase_aspartic,_catalytic_domain_containing_protein.";category_"III_:_InterPro_domain-containing_protein";GO_id_"GO:0003723_:_RNA_binding";GO_id_"GO:0003964_:_RNA-directed_DNA_polymerase_activity	2.55365	2.0289	1.03761	1.09329
Os07g0639600	Peptidase_C15,_pyroglutamyl_peptidase_I_family_protein.";category_"III_:_InterPro_domain-containing_protein";GO_id_"GO:0004219_:_pyroglutamyl-peptidase_I_activity	2.80227	2.31311	1.2204	0.924347
Os01g0355900	Peptidase_C48,_SUMO/Sentrin/Ubl1_family_protein.";category_"III_:_InterPro_domain-containing_protein";GO_id_"GO:0006508_:_proteolysis	2.35391	3.00552	1.00035	1.02011
Os04g0639800	Peptidase_C48,_SUMO/Sentrin/Ubl1_family_protein.";category_"III_:_InterPro_domain-containing_protein";GO_id_"GO:0006508_:_proteolysis	2.61103	2.4813	1.50546	1.2523
Os04g0671700	Peptidase_C56,_PfpI_family_protein.";category_"III_:_InterPro_domain-containing_protein	2.1871	2.29099	1.06903	1.02613
Os03g0411500	Peptidase_S14,_ClpP_family_protein.";category_"III_:_InterPro_domain-containing_protein";GO_id_"GO:0006508_:_proteolysis	2.08891	2.08867	0.997729	1.06832
Os09g0475700	Peptidase_S9A,_prolyl_oligopeptidase_family_protein.";category_"III_:_InterPro_domain-containing_protein";GO_id_"GO:0003824_:_catalytic_activity";GO_id_"GO:0004252_:_serine-type_endopeptidase_activity";GO_id_"GO:0004287_:_prolyl_oligopeptidase_activity";GO_id_"GO:0006508_:_proteolysis	3.81534	4.43321	1.10743	1.21619
Os08g0292600	Peptidyl-prolyl_cis-trans_isomerase,_cyclophilin_type_domain_containing_protein.";category_"III_:_InterPro_domain-containing_protein	2.27129	2.85504	1.12612	1.02902
Os09g0293900	Peptidylprolyl_isomerase,_FKBP-type_domain_containing_protein.";category_"III_:_InterPro_domain-containing_protein	2.4995	2.10372	1.10698	1.16534
Os06g0133600	Phosphate-induced_protein_1_conserved_region_family_protein.";category_"III_:_InterPro_domain-containing_protein	2.04913	1.9762	1.17498	1.26974
Os02g0622200	Phosphatidylinositol_N-acetylglucosaminyltransferase_family_protein.";category_"III_:_InterPro_domain-containing_protein";GO_id_"GO:0006506_:_GPI_anchor_biosynthesis";GO_id_"GO:0016021_:_integral_to_membrane	2.21467	2.20471	1.29912	1.09471
Os08g0366000	Phosphoenolpyruvate_carboxylase.";category_"I_:_Identical_to_known_rice_protein";GO_id_"GO:0006099_:_tricarboxylic_acid_cycle	2.21478	2.06236	0.855708	0.83463
Os09g0415800	Phosphofructokinase_family_protein.";category_"III_:_InterPro_domain-containing_protein";GO_id_"GO:0003872_:_6-phosphofructokinase_activity";GO_id_"GO:0005945_:_6-phosphofructokinase_complex	2.28216	2.84614	1.17098	1.09889
Os08g0347500	Photosystem_II_oxygen_evolving_complex_protein_PsbP_family_protein.";category_"III_:_InterPro_domain-containing_protein";GO_id_"GO:0005509_:_calcium_ion_binding";GO_id_"GO:0009654_:_oxygen_evolving_complex";GO_id_"GO:0015979_:_photosynthesis	2.13305	2.07561	0.898914	1.02584
Os06g0643000	Phox-like_domain_containing_protein.";category_"III_:_InterPro_domain-containing_protein";GO_id_"GO:0005515_:_protein_binding";GO_id_"GO:0007242_:_intracellular_signaling_cascade	2.38316	1.9761	1.1732	0.900516
Os11g0149400	Phytosulfokines_2_precursor_[Contains:_Phytosulfokine-alpha_(PSK-_alpha)_(Phytosulfokine-a);_Phytosulfokine-beta_(PSK-beta)_(Phytosulfokine-b)].";category_"I_:_Identical_to_known_rice_protein";GO_id_"GO:0005576_:_extracellular_region";GO_id_"GO:0008083_:_growth_factor_activity	3.96193	3.72157	1.0733	1.36367
Os07g0107300	Plant_disease_resistance_response_protein_family_protein.";category_"III_:_InterPro_domain-containing_protein	4.9824	3.68009	0.84497	0.843938
Os11g0215100	Plant_disease_resistance_response_protein_family_protein.";category_"III_:_InterPro_domain-containing_protein	2.84617	1.94508	1.28	1.40129
Os01g0914300	Plant_lipid_transfer/seed_storage/trypsin-alpha_amylase_inhibitor_domain_containing_protein.";category_"III_:_InterPro_domain-containing_protein	2.53623	3.49376	0.788099	1.24225
Os04g0415900	Plant_lipid_transfer/seed_storage/trypsin-alpha_amylase_inhibitor_domain_containing_protein.";category_"III_:_InterPro_domain-containing_protein	3.54613	2.44149	1.18333	1.54015
Os07g0287400	Plant_lipid_transfer/seed_storage/trypsin-alpha_amylase_inhibitor_domain_containing_protein.";category_"III_:_InterPro_domain-containing_protein	2.37823	2.38242	1.24555	1.13541
Os03g0103300	Plant_lipid_transfer/seed_storage/trypsin-alpha_amylase_inhibitor_domain_containing_protein.";category_"III_:_InterPro_domain-containing_protein	3.25559	4.18494	1.28332	0.867613
Os08g0482600	Plastocyanin-like_domain_containing_protein.";category_"III_:_InterPro_domain-containing_protein";GO_id_"GO:0005489_:_electron_transporter_activity";GO_id_"GO:0005507_:_copper_ion_binding	2.16744	2.57941	0.848939	0.692551
Os10g0455900	Pleckstrin_homology-type_domain_containing_protein.";category_"III_:_InterPro_domain-containing_protein	2.22351	2.43572	1.14328	1.09963
Os10g0546100	Pollen_Ole_e_1_allergen_and_extensin_domain_containing_protein.";category_"III_:_InterPro_domain-containing_protein	1.95606	2.3142	1.08691	1.48096
Os01g0351200	Poly(ADP-ribose)_polymerase,_catalytic_region_domain_containing_protein.";category_"III_:_InterPro_domain-containing_protein";GO_id_"GO:0003950_:_NAD+_ADP-ribosyltransferase_activity";GO_id_"GO:0005634_:_nucleus	2.05371	2.02499	1.41008	1.42007
Os03g0124000	POX_domain_containing_protein.";category_"III_:_InterPro_domain-containing_protein";GO_id_"GO:0003677_:_DNA_binding";GO_id_"GO:0003700_:_transcription_factor_activity";GO_id_"GO:0005634_:_nucleus";GO_id_"GO:0043565_:_sequence-specific_DNA_binding	1.95577	2.05548	1.43051	1.13046
Os02g0652000	PREG-like_protein.";category_"I_:_Identical_to_known_rice_protein	2.07568	2.0952	1.49584	1.36174
Os10g0415128	Prolyl_4-hydroxylase,_alpha_subunit_domain_containing_protein.";category_"III_:_InterPro_domain-containing_protein	3.0924	2.28849	1.13792	1.00613
Os02g0800100	Proteasome_maturation_factor_UMP1_family_protein.";category_"III_:_InterPro_domain-containing_protein	2.05956	2.26544	0.946644	0.95521
Os04g0686600	Protein_kinase_domain_containing_protein.";category_"III_:_InterPro_domain-containing_protein";GO_id_"GO:0004672_:_protein_kinase_activity";GO_id_"GO:0004674_:_protein_serine/threonine_kinase_activity";GO_id_"GO:0005524_:_ATP_binding	3.14348	2.12834	1.30062	1.15641
Os02g0635600	Protein_kinase_domain_containing_protein.";category_"III_:_InterPro_domain-containing_protein";GO_id_"GO:0004672_:_protein_kinase_activity";GO_id_"GO:0004713_:_protein-tyrosine_kinase_activity";GO_id_"GO:0005524_:_ATP_binding	1.95564	2.33156	1.01524	1.22767
Os04g0616300	Protein_kinase_domain_containing_protein.";category_"III_:_InterPro_domain-containing_protein";GO_id_"GO:0004672_:_protein_kinase_activity";GO_id_"GO:0005524_:_ATP_binding	2.1383	2.62244	1.01359	1.07451
Os01g0721000	Protein_kinase-like_domain_containing_protein.";category_"III_:_InterPro_domain-containing_protein	3.03604	2.24643	0.879586	0.927223
Os08g0564700	Protein_kinase-like_domain_containing_protein.";category_"III_:_InterPro_domain-containing_protein";GO_id_"GO:0004672_:_protein_kinase_activity";GO_id_"GO:0004674_:_protein_serine/threonine_kinase_activity";GO_id_"GO:0004713_:_protein-tyrosine_kinase_activity";GO_id_"GO:0005524_:_ATP_binding	2.52033	3.12236	0.903725	1.27023
Os01g0957100	Protein_kinase-like_domain_containing_protein.";category_"III_:_InterPro_domain-containing_protein";GO_id_"GO:0004672_:_protein_kinase_activity";GO_id_"GO:0004674_:_protein_serine/threonine_kinase_activity";GO_id_"GO:0004713_:_protein-tyrosine_kinase_activity";GO_id_"GO:0005524_:_ATP_binding	2.90679	2.89937	1.00107	1.35703
Os03g0130900	Protein_kinase-like_domain_containing_protein.";category_"III_:_InterPro_domain-containing_protein";GO_id_"GO:0004672_:_protein_kinase_activity";GO_id_"GO:0004674_:_protein_serine/threonine_kinase_activity";GO_id_"GO:0005524_:_ATP_binding	2.0299	2.15722	0.79444	1.09626
Os09g0552300	Protein_kinase-like_domain_containing_protein.";category_"III_:_InterPro_domain-containing_protein";GO_id_"GO:0004672_:_protein_kinase_activity";GO_id_"GO:0004674_:_protein_serine/threonine_kinase_activity";GO_id_"GO:0005524_:_ATP_binding	1.94943	2.25276	1.00766	1.02343
Os05g0524500	Protein_kinase-like_domain_containing_protein.";category_"III_:_InterPro_domain-containing_protein";GO_id_"GO:0004672_:_protein_kinase_activity";GO_id_"GO:0004674_:_protein_serine/threonine_kinase_activity";GO_id_"GO:0005524_:_ATP_binding	2.04781	2.15415	1.00871	0.986865
Os04g0618700	Protein_kinase-like_domain_containing_protein.";category_"III_:_InterPro_domain-containing_protein";GO_id_"GO:0004672_:_protein_kinase_activity";GO_id_"GO:0004674_:_protein_serine/threonine_kinase_activity";GO_id_"GO:0005524_:_ATP_binding	2.121	3.16083	1.05758	1.44241
Os03g0122000	Protein_kinase-like_domain_containing_protein.";category_"III_:_InterPro_domain-containing_protein";GO_id_"GO:0004672_:_protein_kinase_activity";GO_id_"GO:0004674_:_protein_serine/threonine_kinase_activity";GO_id_"GO:0005524_:_ATP_binding	4.33409	3.26498	1.08308	0.906025
Os07g0687000	Protein_kinase-like_domain_containing_protein.";category_"III_:_InterPro_domain-containing_protein";GO_id_"GO:0004672_:_protein_kinase_activity";GO_id_"GO:0004674_:_protein_serine/threonine_kinase_activity";GO_id_"GO:0005524_:_ATP_binding	2.06952	2.33862	1.08625	0.868057
Os08g0493800	Protein_kinase-like_domain_containing_protein.";category_"III_:_InterPro_domain-containing_protein";GO_id_"GO:0004672_:_protein_kinase_activity";GO_id_"GO:0004674_:_protein_serine/threonine_kinase_activity";GO_id_"GO:0005524_:_ATP_binding	2.3007	3.12661	1.33137	1.51441
Os03g0773300	Protein_kinase-like_domain_containing_protein.";category_"III_:_InterPro_domain-containing_protein";GO_id_"GO:0004672_:_protein_kinase_activity";GO_id_"GO:0004713_:_protein-tyrosine_kinase_activity";GO_id_"GO:0005524_:_ATP_binding	3.72703	3.01169	1.08406	1.06242
Os03g0719850	Protein_kinase-like_domain_containing_protein.";category_"III_:_InterPro_domain-containing_protein";GO_id_"GO:0004672_:_protein_kinase_activity";GO_id_"GO:0004713_:_protein-tyrosine_kinase_activity";GO_id_"GO:0005524_:_ATP_binding	4.88869	4.46387	1.15616	1.05087
Os01g0655500	Protein_kinase-like_domain_containing_protein.";category_"III_:_InterPro_domain-containing_protein";GO_id_"GO:0004672_:_protein_kinase_activity";GO_id_"GO:0005524_:_ATP_binding	5.21757	3.74569	0.157026	0.105533
Os01g0904200	Protein_kinase-like_domain_containing_protein.";category_"III_:_InterPro_domain-containing_protein";GO_id_"GO:0004672_:_protein_kinase_activity";GO_id_"GO:0005524_:_ATP_binding	2.08888	1.97301	1.14304	1.1765
Os01g0720900	Protein_kinase-like_domain_containing_protein.";category_"III_:_InterPro_domain-containing_protein";GO_id_"GO:0005524_:_ATP_binding	2.17715	2.20396	1.15344	1.14653
Os07g0517300	Protein_of_unknown_function_DUF1032_family_protein.";category_"III_:_InterPro_domain-containing_protein	2.60855	2.98717	1.03904	1.30524
Os11g0118600	Protein_of_unknown_function_DUF1191_family_protein.";category_"III_:_InterPro_domain-containing_protein	2.43283	3.03137	1.17856	1.62583
Os03g0439700	Protein_of_unknown_function_DUF1230_family_protein.";category_"III_:_InterPro_domain-containing_protein	7.02407	8.10401	0.070848	0.0546124
Os09g0541600	Protein_of_unknown_function_DUF1279_domain_containing_protein.";category_"III_:_InterPro_domain-containing_protein	2.05689	2.66717	0.866999	0.924965
Os12g0577600	Protein_of_unknown_function_DUF1336_domain_containing_protein.";category_"III_:_InterPro_domain-containing_protein	3.77399	3.20858	1.52735	1.49538
Os07g0457300	Protein_of_unknown_function_DUF1446_family_protein.";category_"III_:_InterPro_domain-containing_protein	2.29406	2.88965	1.1073	1.09365
Os07g0155200	Protein_of_unknown_function_DUF150_family_protein.";category_"III_:_InterPro_domain-containing_protein	2.56423	2.4988	1.05103	1.17218
Os01g0702000	Protein_of_unknown_function_DUF151_domain_containing_protein.";category_"III_:_InterPro_domain-containing_protein	1.95813	1.9427	1.11716	0.899375
Os05g0230600	Protein_of_unknown_function_DUF1620_domain_containing_protein.";category_"III_:_InterPro_domain-containing_protein	2.156	2.00851	1.09071	1.23291
Os09g0316000	Protein_of_unknown_function_DUF1637_family_protein.";category_"III_:_InterPro_domain-containing_protein	4.70723	2.52435	1.89551	1.66137
Os01g0639600	Protein_of_unknown_function_DUF1645_family_protein.";category_"III_:_InterPro_domain-containing_protein	2.13587	2.22509	0.894133	0.630518
Os03g0665700	Protein_of_unknown_function_DUF1677,_plant_family_protein.";category_"III_:_InterPro_domain-containing_protein	3.10397	2.84791	1.10382	1.40897
Os07g0507600	Protein_of_unknown_function_DUF1723_domain_containing_protein.";category_"III_:_InterPro_domain-containing_protein	3.15763	2.56628	1.0847	1.2882
Os05g0420200	Protein_of_unknown_function_DUF179_family_protein.";category_"III_:_InterPro_domain-containing_protein	2.17116	2.97525	0.836127	1.02597
Os03g0125800	Protein_of_unknown_function_DUF21_domain_containing_protein.";category_"III_:_InterPro_domain-containing_protein	2.37973	2.42419	1.13355	1.0308
Os07g0150100	Protein_of_unknown_function_DUF221_domain_containing_protein.";category_"III_:_InterPro_domain-containing_protein	2.39962	2.24574	1.0586	0.827461
Os06g0272700	Protein_of_unknown_function_DUF231,_plant_domain_containing_protein.";category_"III_:_InterPro_domain-containing_protein	2.85934	2.6835	0.852068	0.844713
Os09g0397400	Protein_of_unknown_function_DUF231,_plant_domain_containing_protein.";category_"III_:_InterPro_domain-containing_protein	2.7568	2.26665	1.14392	1.28312
Os07g0205500	Protein_of_unknown_function_DUF239,_plant_domain_containing_protein.";category_"III_:_InterPro_domain-containing_protein	2.17708	1.94864	1.08795	1.31658
Os08g0553050	Protein_of_unknown_function_DUF241,_plant_family_protein.";category_"III_:_InterPro_domain-containing_protein	2.54781	2.1103	1.3943	1.47489
Os11g0481200	Protein_of_unknown_function_DUF246,_plant_family_protein.";category_"III_:_InterPro_domain-containing_protein	2.05175	2.33155	0.996367	1.0946
Os10g0510400	Protein_of_unknown_function_DUF248,_methyltransferase_putative_family_protein.";category_"III_:_InterPro_domain-containing_protein";GO_id_"GO:0005554_:_molecular_function_unknown	1.99456	2.09532	0.891963	1.16923
Os05g0378800	Protein_of_unknown_function_DUF248,_methyltransferase_putative_family_protein.";category_"III_:_InterPro_domain-containing_protein";GO_id_"GO:0005554_:_molecular_function_unknown	2.82791	2.26009	1.17232	1.11936
Os03g0140500	Protein_of_unknown_function_DUF26_domain_containing_protein.";category_"III_:_InterPro_domain-containing_protein	2.16769	2.28548	1.01328	1.11585
Os02g0175500	Protein_of_unknown_function_DUF266,_plant_family_protein.";category_"III_:_InterPro_domain-containing_protein	2.28623	2.05409	1.21062	1.12414
Os02g0327500	Protein_of_unknown_function_DUF266,_plant_family_protein.";category_"III_:_InterPro_domain-containing_protein	3.59116	3.13234	1.54498	1.25922
Os06g0148600	Protein_of_unknown_function_DUF295_family_protein.";category_"III_:_InterPro_domain-containing_protein	2.86524	2.47437	0.782094	1.01753
Os11g0582700	Protein_of_unknown_function_DUF295_family_protein.";category_"III_:_InterPro_domain-containing_protein	2.04586	1.99217	1.04576	0.914421
Os04g0329500	Protein_of_unknown_function_DUF295_family_protein.";category_"III_:_InterPro_domain-containing_protein	2.46451	3.2491	1.17408	1.12309
Os07g0272400	Protein_of_unknown_function_DUF500_family_protein.";category_"III_:_InterPro_domain-containing_protein	2.39447	2.26201	0.999796	1.07085
Os05g0519300	Protein_of_unknown_function_DUF506,_plant_family_protein.";category_"III_:_InterPro_domain-containing_protein	4.30801	4.53441	0.719711	0.594921
Os01g0973600	Protein_of_unknown_function_DUF506,_plant_family_protein.";category_"III_:_InterPro_domain-containing_protein	2.2732	2.77114	1.01594	0.955352
Os01g0913100	Protein_of_unknown_function_DUF538_family_protein.";category_"III_:_InterPro_domain-containing_protein	2.75656	2.26866	0.833446	1.14614
Os07g0548800	Protein_of_unknown_function_DUF538_family_protein.";category_"III_:_InterPro_domain-containing_protein	2.09919	2.15375	0.95692	1.08606
Os03g0859900	Protein_of_unknown_function_DUF547_domain_containing_protein.";category_"III_:_InterPro_domain-containing_protein	3.49757	2.55312	1.30625	1.40521
Os02g0158500	Protein_of_unknown_function_DUF579,_plant_family_protein.";category_"III_:_InterPro_domain-containing_protein	2.39035	2.37335	1.33868	1.50749
Os11g0490100	Protein_of_unknown_function_DUF579,_plant_family_protein.";category_"III_:_InterPro_domain-containing_protein	1.96955	2.26186	1.48525	1.62222
Os02g0580100	Protein_of_unknown_function_DUF580_family_protein.";category_"III_:_InterPro_domain-containing_protein	2.39871	2.10275	0.877728	0.91848
Os06g0223700	Protein_of_unknown_function_DUF581_family_protein.";category_"III_:_InterPro_domain-containing_protein	2.45565	2.93918	0.953417	1.24872
Os02g0687200	Protein_of_unknown_function_DUF581_family_protein.";category_"III_:_InterPro_domain-containing_protein	2.04387	2.32483	1.09859	1.19408
Os02g0686800	Protein_of_unknown_function_DUF581_family_protein.";category_"III_:_InterPro_domain-containing_protein	2.00548	2.41558	1.12309	0.961695
Os04g0585700	Protein_of_unknown_function_DUF581_family_protein.";category_"III_:_InterPro_domain-containing_protein	2.0401	2.72164	1.1864	1.45737
Os03g0113900	Protein_of_unknown_function_DUF584_family_protein.";category_"III_:_InterPro_domain-containing_protein	2.46497	2.69466	0.629518	0.822671
Os11g0618700	Protein_of_unknown_function_DUF594_family_protein.";category_"III_:_InterPro_domain-containing_protein	2.23304	3.3247	0.842714	0.589236
Os02g0114050	Protein_of_unknown_function_DUF6,_transmembrane_domain_containing_protein.";category_"III_:_InterPro_domain-containing_protein	7.15917	5.30081	1.03948	1.0864
Os01g0803300	Protein_of_unknown_function_DUF6,_transmembrane_domain_containing_protein.";category_"III_:_InterPro_domain-containing_protein	1.9575	2.14792	1.07883	1.32154
Os07g0524900	Protein_of_unknown_function_DUF6,_transmembrane_domain_containing_protein.";category_"III_:_InterPro_domain-containing_protein	2.91792	1.9642	1.35353	1.49752
Os04g0422600	Protein_of_unknown_function_DUF6,_transmembrane_domain_containing_protein.";category_"III_:_InterPro_domain-containing_protein	4.99001	5.22171	1.36838	1.47517
Os06g0183900	Protein_of_unknown_function_DUF602_family_protein.";category_"III_:_InterPro_domain-containing_protein	2.27475	1.99185	1.00166	0.922132
Os01g0823500	Protein_of_unknown_function_DUF623,_plant_domain_containing_protein.";category_"III_:_InterPro_domain-containing_protein	2.22214	2.48174	0.891099	0.978096
Os10g0127700	Protein_of_unknown_function_DUF639_family_protein.";category_"III_:_InterPro_domain-containing_protein	2.58664	2.37903	1.05521	1.02752
Os08g0462800	Protein_of_unknown_function_DUF716_family_protein.";category_"III_:_InterPro_domain-containing_protein	2.66263	4.11474	0.58187	0.851481
Os11g0456100	Protein_of_unknown_function_DUF760_family_protein.";category_"III_:_InterPro_domain-containing_protein	2.02549	2.4346	1.02045	0.86492
Os05g0569800	Protein_of_unknown_function_DUF783_family_protein.";category_"III_:_InterPro_domain-containing_protein	2.11082	2.72118	0.929848	1.01569
Os08g0160000	Protein_of_unknown_function_DUF783_family_protein.";category_"III_:_InterPro_domain-containing_protein	2.53487	2.52329	1.11499	0.963057
Os12g0164600	Protein_of_unknown_function_DUF793_family_protein.";category_"III_:_InterPro_domain-containing_protein	2.0813	2.11103	1.30203	0.968419
Os01g0873700	Protein_of_unknown_function_DUF803_family_protein.";category_"III_:_InterPro_domain-containing_protein	2.26564	2.67274	1.03187	0.951101
Os09g0346700	Protein_of_unknown_function_DUF810_family_protein.";category_"III_:_InterPro_domain-containing_protein	2.63784	2.11836	1.09981	1.25099
Os03g0683700	Protein_of_unknown_function_DUF810_family_protein.";category_"III_:_InterPro_domain-containing_protein	2.58452	2.10461	1.12674	1.12303
Os08g0390100	Protein_of_unknown_function_DUF810_family_protein.";category_"III_:_InterPro_domain-containing_protein	2.74662	2.45709	1.26542	1.25532
Os07g0619100	Protein_of_unknown_function_DUF827,_plant_family_protein.";category_"III_:_InterPro_domain-containing_protein	2.37654	2.27339	0.990245	1.0593
Os06g0213400	Protein_of_unknown_function_DUF829,_eukaryotic_family_protein.";category_"III_:_InterPro_domain-containing_protein	2.2554	2.17695	1.0955	1.02941
Os11g0256200	Protein_of_unknown_function_DUF842,_eukaryotic_family_protein.";category_"III_:_InterPro_domain-containing_protein	3.02307	3.07939	1.09342	1.13573
Os11g0544300	Protein_of_unknown_function_DUF860,_plant_family_protein.";category_"III_:_InterPro_domain-containing_protein	2.0609	1.95307	1.23816	1.08857
Os11g0150100	Protein_of_unknown_function_DUF868,_plant_family_protein.";category_"III_:_InterPro_domain-containing_protein	2.34293	2.65642	1.24581	0.924259
Os08g0557300	Protein_of_unknown_function_DUF868,_plant_family_protein.";category_"III_:_InterPro_domain-containing_protein	2.1758	1.98329	1.29274	1.29875
Os04g0505000	Protein_of_unknown_function_DUF869,_plant_family_protein.";category_"III_:_InterPro_domain-containing_protein	2.51537	2.11431	1.21967	1.1628
Os03g0666700	Protein_of_unknown_function_DUF887,_TLC-like_family_protein.";category_"III_:_InterPro_domain-containing_protein	2.74019	2.97801	1.18032	1.09557
Os01g0817100	Protein_of_unknown_function_DUF887,_TLC-like_family_protein.";category_"III_:_InterPro_domain-containing_protein	2.52292	2.86535	1.43673	1.05316
Os08g0528500	Protein_of_unknown_function_UPF0016_family_protein.";category_"III_:_InterPro_domain-containing_protein";GO_id_"GO:0005554_:_molecular_function_unknown	2.33232	2.38271	0.929906	1.00111
Os08g0412500	Protein_of_unknown_function_UPF0041_family_protein.";category_"III_:_InterPro_domain-containing_protein	2.28401	2.59671	0.782553	0.683319
Os03g0106000	Protein_of_unknown_function_UPF0187_family_protein.";category_"III_:_InterPro_domain-containing_protein	2.2192	2.28486	0.920349	0.99656
Os09g0249700	Protein_phosphatase_2A_A_subunit_(Phosphatase_2A_regulatory_A_subunit).";category_"I_:_Identical_to_known_rice_protein	1.95554	2.39243	1.1109	0.965709
Os02g0281000	Protein_phosphatase_2C_family_protein.";category_"III_:_InterPro_domain-containing_protein";GO_id_"GO:0003824_:_catalytic_activity";GO_id_"GO:0004672_:_protein_kinase_activity";GO_id_"GO:0004722_:_protein_serine/threonine_phosphatase_activity";GO_id_"GO:0005524_:_ATP_binding";GO_id_"GO:0005952_:_cAMP-dependent_protein_kinase_complex";GO_id_"GO:0006468_:_protein_amino_acid_phosphorylation";GO_id_"…	2.39628	2.11809	1.04021	1.22579
Os01g0656200	Protein_phosphatase_2C_family_protein.";category_"III_:_InterPro_domain-containing_protein";GO_id_"GO:0003824_:_catalytic_activity";GO_id_"GO:0004722_:_protein_serine/threonine_phosphatase_activity";GO_id_"GO:0006470_:_protein_amino_acid_dephosphorylation	2.17521	2.17406	1.12028	1.25531
Os05g0210600	Protein_prenyltransferase_domain_containing_protein.";category_"III_:_InterPro_domain-containing_protein	2.54898	3.09671	1.00054	1.10505
Os02g0273800	Protein_prenyltransferase_domain_containing_protein.";category_"III_:_InterPro_domain-containing_protein	2.80614	2.68308	1.06757	1.21196
Os05g0294600	Protein_prenyltransferase_domain_containing_protein.";category_"III_:_InterPro_domain-containing_protein	2.19605	2.15924	1.08147	1.01343
Os01g0546500	Protein_prenyltransferase_domain_containing_protein.";category_"III_:_InterPro_domain-containing_protein	2.95276	2.95041	1.10402	1.00934
Os03g0158900	Protein_prenyltransferase_domain_containing_protein.";category_"III_:_InterPro_domain-containing_protein	2.9945	2.19697	1.15394	1.18891
Os02g0750400	Protein_prenyltransferase_domain_containing_protein.";category_"III_:_InterPro_domain-containing_protein	2.13886	2.55422	1.16845	1.06728
Os09g0532800	Protein_prenyltransferase_domain_containing_protein.";category_"III_:_InterPro_domain-containing_protein	2.76927	2.85129	1.24769	1.42341
Os01g0970900	Protein_prenyltransferase_domain_containing_protein.";category_"III_:_InterPro_domain-containing_protein	2.48514	2.32362	1.32105	1.25406
Os05g0460800	Protein_tyrosine_phosphatase-like_protein,_PTPLA_family_protein.";category_"III_:_InterPro_domain-containing_protein	2.23316	2.04557	1.12682	0.953761
Os08g0452100	Proteinase_inhibitor,_propeptide_domain_containing_protein.";category_"III_:_InterPro_domain-containing_protein";GO_id_"GO:0004289_:_subtilase_activity";GO_id_"GO:0006508_:_proteolysis";GO_id_"GO:0008233_:_peptidase_activity";GO_id_"GO:0042802_:_identical_protein_binding	2.81937	2.58749	0.993681	1.38812
Os01g0769200	Proteinase_inhibitor,_propeptide_domain_containing_protein.";category_"III_:_InterPro_domain-containing_protein";GO_id_"GO:0004289_:_subtilase_activity";GO_id_"GO:0006508_:_proteolysis";GO_id_"GO:0008233_:_peptidase_activity";GO_id_"GO:0042802_:_identical_protein_binding	2.87983	3.11507	1.14467	1.42518
Os08g0520100	Pseudouridine_synthase_domain_containing_protein.";category_"III_:_InterPro_domain-containing_protein";GO_id_"GO:0003723_:_RNA_binding";GO_id_"GO:0006396_:_RNA_processing	2.43272	2.08274	1.07458	0.872413
Os06g0112200	Purine_and_other_phosphorylases,_family_1_protein.";category_"III_:_InterPro_domain-containing_protein";GO_id_"GO:0003824_:_catalytic_activity	4.20742	3.40018	0.632317	0.469346
Os09g0110300	Putative_cyclase_family_protein.";category_"III_:_InterPro_domain-containing_protein	2.14563	2.53625	1.1408	1.15568
Os06g0326400	Pyrophosphate-dependent_phosphofructokinase_PfpB_family_protein.";category_"III_:_InterPro_domain-containing_protein";GO_id_"GO:0003872_:_6-phosphofructokinase_activity";GO_id_"GO:0005524_:_ATP_binding";GO_id_"GO:0005945_:_6-phosphofructokinase_complex";GO_id_"GO:0006096_:_glycolysis	1.99085	2.09317	0.9754	1.18391
Os07g0589400	Quinonprotein_alcohol_dehydrogenase-like_domain_containing_protein.";category_"III_:_InterPro_domain-containing_protein	1.97313	2.44312	1.01666	0.943716
Os03g0186900	Radc1.";category_"I_:_Identical_to_known_rice_protein";GO_id_"GO:0004194_:_pepsin_A_activity	2.22585	2.98194	0.946333	1.47761
Os03g0808300	Remorin,_C-terminal_region_domain_containing_protein.";category_"III_:_InterPro_domain-containing_protein	2.36696	2.00979	1.10114	1.00383
Os05g0323100	Rhodanese-like_domain_containing_protein.";category_"III_:_InterPro_domain-containing_protein	1.99031	2.04919	1.01402	1.20403
Os05g0220600	Rhomboid-like_protein_family_protein.";category_"III_:_InterPro_domain-containing_protein	2.30513	2.14619	1.01494	0.909354
Os01g0895500	Rhomboid-like_protein_family_protein.";category_"III_:_InterPro_domain-containing_protein	1.98766	2.08936	1.06648	0.994283
Os01g0542000	Ribose/galactose_isomerase_family_protein.";category_"III_:_InterPro_domain-containing_protein	2.81932	2.46728	0.994824	1.17336
Os04g0306400	Ribose_5-phosphate_isomerase_family_protein.";category_"III_:_InterPro_domain-containing_protein";GO_id_"GO:0003700_:_transcription_factor_activity";GO_id_"GO:0004751_:_ribose-5-phosphate_isomerase_activity	2.63905	2.21262	0.275662	0.202264
Os02g0714600	Ribose-phosphate_pyrophosphokinase_4_(EC_2.7.6.1)_(Phosphoribosyl_pyrophosphate_synthetase_4).";category_"I_:_Identical_to_known_rice_protein";GO_id_"GO:0004749_:_ribose_phosphate_diphosphokinase_activity";GO_id_"GO:0009116_:_nucleoside_metabolism	2.04205	2.16155	0.715655	0.587034
Os07g0415200	Ribosomal_L23_and_L15e,_core_domain_containing_protein.";category_"III_:_InterPro_domain-containing_protein	2.54247	2.12201	1.34134	1.32638
Os03g0141000	Ribosomal_protein_L21e_family_protein.";category_"III_:_InterPro_domain-containing_protein";GO_id_"GO:0003735_:_structural_constituent_of_ribosome";GO_id_"GO:0005622_:_intracellular";GO_id_"GO:0005840_:_ribosome	2.72193	2.20336	1.17438	1.17132
Os03g0259500	Ribosomal_protein_L40e_family_protein.";category_"III_:_InterPro_domain-containing_protein";GO_id_"GO:0003735_:_structural_constituent_of_ribosome";GO_id_"GO:0005622_:_intracellular";GO_id_"GO:0005840_:_ribosome";GO_id_"GO:0006412_:_protein_biosynthesis	15.7581	19.4488	1.31663	1.12685
Os08g0484301	Ribosomal_protein_L6_family_protein.";category_"III_:_InterPro_domain-containing_protein";GO_id_"GO:0003735_:_structural_constituent_of_ribosome";GO_id_"GO:0005622_:_intracellular";GO_id_"GO:0005840_:_ribosome	2.96188	3.09566	1.04041	1.17003
Os01g0812800	Ribosomal_protein_L7Ae/L30e/S12e/Gadd45_family_protein.";category_"III_:_InterPro_domain-containing_protein";GO_id_"GO:0003735_:_structural_constituent_of_ribosome";GO_id_"GO:0005622_:_intracellular";GO_id_"GO:0005840_:_ribosome	2.40056	2.4713	1.01949	1.14005
Os08g0121800	Ribosomal_protein_S21_family_protein.";category_"III_:_InterPro_domain-containing_protein";GO_id_"GO:0003735_:_structural_constituent_of_ribosome";GO_id_"GO:0005622_:_intracellular";GO_id_"GO:0005840_:_ribosome	2.42434	2.00352	0.91766	1.10507
Os04g0346100	Ribosomal_protein_S27.";category_"I_:_Identical_to_known_rice_protein";GO_id_"GO:0003735_:_structural_constituent_of_ribosome";GO_id_"GO:0005622_:_intracellular";GO_id_"GO:0005840_:_ribosome	2.8141	3.27759	1.24338	1.02456
Os02g0102400	Ribosomal_protein_S5_family_protein.";category_"III_:_InterPro_domain-containing_protein";GO_id_"GO:0003735_:_structural_constituent_of_ribosome";GO_id_"GO:0005622_:_intracellular";GO_id_"GO:0005840_:_ribosome	2.13569	2.04981	1.02153	1.25842
Os10g0567400	Rieske_[2Fe-2S]_region_domain_containing_protein.";category_"III_:_InterPro_domain-containing_protein";GO_id_"GO:0006118_:_electron_transport	7.61997	5.15671	0.369613	0.32455
Os06g0612150	RNA_polymerase,_alpha_subunit_domain_containing_protein.";category_"III_:_InterPro_domain-containing_protein";GO_id_"GO:0003677_:_DNA_binding";GO_id_"GO:0003899_:_DNA-directed_RNA_polymerase_activity";GO_id_"GO:0005634_:_nucleus	2.75476	3.30831	1.21594	1.3001
Os01g0876800	RNA-binding_region_RNP-1_(RNA_recognition_motif)_domain_containing_protein.";category_"III_:_InterPro_domain-containing_protein";GO_id_"GO:0000166_:_nucleotide_binding	1.96526	1.99188	0.974906	1.2817
Os03g0801800	RNA-binding_region_RNP-1_(RNA_recognition_motif)_domain_containing_protein.";category_"III_:_InterPro_domain-containing_protein";GO_id_"GO:0000166_:_nucleotide_binding	2.2396	2.16013	0.984616	1.08886
Os03g0326600	RNA-binding_region_RNP-1_(RNA_recognition_motif)_domain_containing_protein.";category_"III_:_InterPro_domain-containing_protein";GO_id_"GO:0000166_:_nucleotide_binding	2.0372	2.12958	1.05513	1.2663
Os08g0249400	RNA-binding_region_RNP-1_(RNA_recognition_motif)_domain_containing_protein.";category_"III_:_InterPro_domain-containing_protein";GO_id_"GO:0000166_:_nucleotide_binding	2.00081	2.05202	1.10319	1.13798
Os03g0748900	RNA-binding_region_RNP-1_(RNA_recognition_motif)_domain_containing_protein.";category_"III_:_InterPro_domain-containing_protein";GO_id_"GO:0000166_:_nucleotide_binding	2.06327	2.24995	1.10418	1.11271
Os05g0105900	RNA-binding_region_RNP-1_(RNA_recognition_motif)_domain_containing_protein.";category_"III_:_InterPro_domain-containing_protein";GO_id_"GO:0000166_:_nucleotide_binding	2.36094	2.42477	1.17431	1.32222
Os08g0192900	RNA-binding_region_RNP-1_(RNA_recognition_motif)_domain_containing_protein.";category_"III_:_InterPro_domain-containing_protein";GO_id_"GO:0000166_:_nucleotide_binding	3.64189	4.97095	1.18449	1.30996
Os03g0152700	RNA-binding_S4_domain_containing_protein.";category_"III_:_InterPro_domain-containing_protein";GO_id_"GO:0003723_:_RNA_binding";GO_id_"GO:0004730_:_pseudouridylate_synthase_activity";GO_id_"GO:0006396_:_RNA_processing	1.98154	2.07554	0.855711	0.848677
Os04g0593700	RWD_domain_containing_protein.";category_"III_:_InterPro_domain-containing_protein";GO_id_"GO:0003676_:_nucleic_acid_binding";GO_id_"GO:0005515_:_protein_binding	2.25443	2.9759	0.970819	1.01888
Os08g0451000	Sec34-like_protein_family_protein.";category_"III_:_InterPro_domain-containing_protein";GO_id_"GO:0005801_:_Golgi_cis-face";GO_id_"GO:0006886_:_intracellular_protein_transport	2.52834	3.0824	0.882241	0.94528
Os09g0512000	SecY_protein_family_protein.";category_"III_:_InterPro_domain-containing_protein";GO_id_"GO:0009306_:_protein_secretion";GO_id_"GO:0015450_:_protein_translocase_activity	14.7444	10.979	1.28426	0.902814
Os07g0622000	Serine/threonine-protein_kinase_SAPK2_(EC_2.7.1.37)_(Osmotic_stress/abscisic_acid-activated_protein_kinase_2).";category_"I_:_Identical_to_known_rice_protein";GO_id_"GO:0004672_:_protein_kinase_activity";GO_id_"GO:0004674_:_protein_serine/threonine_kinase_activity";GO_id_"GO:0005524_:_ATP_binding	1.96576	2.07407	1.21133	1.02007
Os05g0351500	Sgf11,_transcriptional_regulation_family_protein.";category_"III_:_InterPro_domain-containing_protein	2.69914	2.1908	1.19376	1.14367
Os01g0871600	Similar to Peptide transporter PTR2-B. (Os01t0871600-01)	12.2628	8.80758	0.0449618	0.0363011
Os03g0828300	Similar_to_(1-4)-beta-mannan_endohydrolase-like_protein.";category_"II_:_Similar_to_known_protein	7.88128	5.41075	1.3264	1.20808
Os04g0623600	Similar_to_(S)-2-hydroxy-acid_oxidase,_peroxisomal_(EC_1.1.3.15)_(Glycolate_oxidase)_(GOX)_(Short_chain_alpha-hydroxy_acid_oxidase).";category_"II_:_Similar_to_known_protein";GO_id_"GO:0006118_:_electron_transport	1.99135	2.1241	1.15824	1.18911
Os03g0366000	Similar_to_10_kDa_chaperonin.";category_"II_:_Similar_to_known_protein";GO_id_"GO:0005524_:_ATP_binding	2.61168	2.11094	1.07478	1.14774
Os04g0462500	Similar_to_14-3-3-like_protein_GF14-6.";category_"II_:_Similar_to_known_protein	3.16898	2.17392	1.14453	1.02607
Os11g0186900	Similar_to_1-aminocyclopropane-1-carboxylate_oxidase_(EC_1.14.17.4)_(ACC_oxidase)_(Ethylene-forming_enzyme)_(EFE).";category_"II_:_Similar_to_known_protein	2.27997	2.35606	1.30204	0.722101
Os02g0781400	Similar_to_20_kDa_chaperonin,_chloroplast_precursor_(Protein_Cpn21)_(Chloroplast_protein_Cpn10)_(Chloroplast_chaperonin_10)_(Ch-CPN10).";category_"II_:_Similar_to_known_protein";GO_id_"GO:0005524_:_ATP_binding	1.94663	2.27751	1.1728	1.16213
Os02g0600100	Similar_to_26S_proteasome_subunit_RPN7.";category_"II_:_Similar_to_known_protein	1.99166	1.99089	1.09514	1.10016
Os08g0390700	Similar_to_2-oxoglutarate-dependent_oxygenase.";category_"II_:_Similar_to_known_protein	8.21684	6.50899	0.553919	0.244213
Os12g0210800	Similar_to_3-deoxy-D-manno-2-octulosonic_acid-8-phosphate_(EC_4.1.2.16)_(Fragment).";category_"II_:_Similar_to_known_protein";GO_id_"GO:0005737_:_cytoplasm";GO_id_"GO:0008152_:_metabolism";GO_id_"GO:0008676_:_3-deoxy-8-phosphooctulonate_synthase_activity	2.14627	2.10053	1.23591	1.06588
Os01g0857300	Similar_to_3-deoxy-D-manno-octulosonic_acid_transferase-like_protein.";category_"II_:_Similar_to_known_protein	2.28826	2.42151	0.941982	1.02615
Os01g0276100	Similar_to_3-isopropylmalate_dehydrogenase,_chloroplast_precursor_(EC_1.1.1.85)_(Beta-IPM_dehydrogenase)_(IMDH)_(3-IPM-DH).";category_"II_:_Similar_to_known_protein";GO_id_"GO:0004449_:_isocitrate_dehydrogenase_(NAD+)_activity";GO_id_"GO:0005739_:_mitochondrion";GO_id_"GO:0006099_:_tricarboxylic_acid_cycle";GO_id_"GO:0008152_:_metabolism	2.17563	2.99863	1.28298	0.901752
Os02g0167100	Similar_to_3-mercaptopyruvate_sulfurtransferase_precursor_(EC_2.8.1.1).";category_"II_:_Similar_to_known_protein";GO_id_"GO:0004792_:_thiosulfate_sulfurtransferase_activity	1.97826	3.75931	1.25167	1.20977
Os03g0705300	Similar_to_4,5_PIP_kinase_(Phosphatidylinositol-4-phosphate_5-kinase_family_protein).";category_"II_:_Similar_to_known_protein	2.00824	2.15847	1.07309	1.41961
Os08g0207000	Similar_to_40S_ribosomal_protein_S11.";category_"II_:_Similar_to_known_protein";GO_id_"GO:0003676_:_nucleic_acid_binding";GO_id_"GO:0003735_:_structural_constituent_of_ribosome";GO_id_"GO:0005622_:_intracellular";GO_id_"GO:0005840_:_ribosome	2.02846	2.92955	0.936127	1.0853
Os04g0502300	Similar_to_40S_ribosomal_protein_S11.";category_"II_:_Similar_to_known_protein";GO_id_"GO:0003676_:_nucleic_acid_binding";GO_id_"GO:0003735_:_structural_constituent_of_ribosome";GO_id_"GO:0005622_:_intracellular";GO_id_"GO:0005840_:_ribosome	3.52205	5.05632	1.08058	1.18964
Os02g0162500	Similar_to_40S_ribosomal_protein_S14.";category_"II_:_Similar_to_known_protein";GO_id_"GO:0003735_:_structural_constituent_of_ribosome";GO_id_"GO:0005622_:_intracellular";GO_id_"GO:0005840_:_ribosome	2.30993	2.08293	1.06879	1.17238
Os04g0413600	Similar_to_40S_ribosomal_protein_S14_(Clone_MCH2).";category_"II_:_Similar_to_known_protein";GO_id_"GO:0003735_:_structural_constituent_of_ribosome";GO_id_"GO:0005622_:_intracellular";GO_id_"GO:0005840_:_ribosome	2.86313	2.18087	1.18857	1.2952
Os02g0287000	Similar_to_40S_ribosomal_protein_S3a_(CYC07_protein).";category_"II_:_Similar_to_known_protein";GO_id_"GO:0003735_:_structural_constituent_of_ribosome";GO_id_"GO:0005622_:_intracellular";GO_id_"GO:0005840_:_ribosome	2.17441	2.3996	1.05399	1.14643
Os01g0358400	Similar_to_40S_ribosomal_protein_S4.";category_"II_:_Similar_to_known_protein";GO_id_"GO:0003723_:_RNA_binding";GO_id_"GO:0003735_:_structural_constituent_of_ribosome";GO_id_"GO:0005622_:_intracellular";GO_id_"GO:0005840_:_ribosome	2.20929	2.095	1.04516	1.16552
Os02g0105900	Similar_to_40S_ribosomal_protein_S4.";category_"II_:_Similar_to_known_protein";GO_id_"GO:0003723_:_RNA_binding";GO_id_"GO:0003735_:_structural_constituent_of_ribosome";GO_id_"GO:0005622_:_intracellular";GO_id_"GO:0005840_:_ribosome	2.5095	2.46203	1.0891	1.40992
Os04g0349500	Similar_to_40S_ribosomal_protein_S8.";category_"II_:_Similar_to_known_protein	2.0837	2.0472	1.07941	1.11853
Os02g0259600	Similar_to_50S_ribosomal_protein_L21,_chloroplast_precursor_(CL21)_(CS-L7).";category_"II_:_Similar_to_known_protein";GO_id_"GO:0003723_:_RNA_binding";GO_id_"GO:0003735_:_structural_constituent_of_ribosome";GO_id_"GO:0005622_:_intracellular";GO_id_"GO:0005840_:_ribosome	3.866	3.91192	1.05747	1.10222
Os01g0251100	Similar_to_50S_ribosomal_protein_L3-2,_chloroplast_precursor.";category_"II_:_Similar_to_known_protein";GO_id_"GO:0003735_:_structural_constituent_of_ribosome";GO_id_"GO:0005622_:_intracellular";GO_id_"GO:0005840_:_ribosome	3.30859	2.29024	1.11329	1.10641
Os06g0701400	Similar_to_60S_acidic_ribosomal_protein_P3_(P1/P2-like)_(P3A).";category_"II_:_Similar_to_known_protein";GO_id_"GO:0003735_:_structural_constituent_of_ribosome";GO_id_"GO:0005622_:_intracellular";GO_id_"GO:0005840_:_ribosome	2.86199	2.78254	1.00979	1.07184
Os11g0425800	Similar_to_60S_ribosomal_protein_L13a.";category_"II_:_Similar_to_known_protein";GO_id_"GO:0003735_:_structural_constituent_of_ribosome";GO_id_"GO:0005622_:_intracellular";GO_id_"GO:0005840_:_ribosome	1.99417	2.09945	1.18478	1.29875
Os01g0140500	Similar_to_60S_ribosomal_protein_L26B.";category_"II_:_Similar_to_known_protein	2.63562	2.84402	1.04692	1.14165
Os01g0276000	Similar_to_60S_ribosomal_protein_L30.";category_"II_:_Similar_to_known_protein";GO_id_"GO:0003735_:_structural_constituent_of_ribosome";GO_id_"GO:0005622_:_intracellular";GO_id_"GO:0005840_:_ribosome	1.99829	2.14959	0.890947	0.967717
Os08g0128500	Similar_to_60S_ribosomal_protein_L37_(Fragment).";category_"II_:_Similar_to_known_protein";GO_id_"GO:0003735_:_structural_constituent_of_ribosome";GO_id_"GO:0005622_:_intracellular";GO_id_"GO:0005840_:_ribosome	2.18347	2.06058	1.07947	1.14399
Os06g0181566	Similar_to_60S_ribosomal_protein_L39.";category_"II_:_Similar_to_known_protein";GO_id_"GO:0003735_:_structural_constituent_of_ribosome";GO_id_"GO:0005622_:_intracellular";GO_id_"GO:0005840_:_ribosome	2.04937	2.3794	0.864531	1.06434
Os02g0796900	Similar_to_60S_ribosomal_protein_L39.";category_"II_:_Similar_to_known_protein";GO_id_"GO:0003735_:_structural_constituent_of_ribosome";GO_id_"GO:0005622_:_intracellular";GO_id_"GO:0005840_:_ribosome	5.14423	2.2617	1.22775	1.20761
Os04g0605900	Similar_to_60S_ribosomal_protein_L7-2.";category_"II_:_Similar_to_known_protein";GO_id_"GO:0003735_:_structural_constituent_of_ribosome";GO_id_"GO:0005622_:_intracellular";GO_id_"GO:0005840_:_ribosome";GO_id_"GO:0006412_:_protein_biosynthesis";GO_id_"GO:0015934_:_large_ribosomal_subunit	3.03704	3.19792	1.18478	1.25302
Os02g0465400	Similar_to_7-dehydrocholesterol_reductase_(EC_1.3.1.21)_(7-DHC_reductase)_(Sterol_delta-7-reductase)_(Dwarf5_protein).";category_"II_:_Similar_to_known_protein	2.24694	2.58656	1.03733	1.20027
Os01g0842600	Similar_to_AAA-metalloprotease_FtsH.";category_"II_:_Similar_to_known_protein";GO_id_"GO:0000166_:_nucleotide_binding";GO_id_"GO:0004222_:_metalloendopeptidase_activity";GO_id_"GO:0005524_:_ATP_binding";GO_id_"GO:0006508_:_proteolysis";GO_id_"GO:0008270_:_zinc_ion_binding";GO_id_"GO:0016020_:_membrane";GO_id_"GO:0016021_:_integral_to_membrane";GO_id_"GO:0017111_:_nucleoside-triphosphatase_activity	2.01503	2.11967	0.954248	1.02174
Os05g0381400	Similar_to_ABA_induced_plasma_membrane_protein_PM_19.";category_"II_:_Similar_to_known_protein	59.5022	74.8158	1.86624	0.684405
Os02g0525900	Similar_to_Acetyl-coenzyme_A_synthetase_2_(EC_6.2.1.1)_(Acetate--CoA_ligase_2)_(Acyl-activating_enzyme_2).";category_"II_:_Similar_to_known_protein";GO_id_"GO:0003824_:_catalytic_activity";GO_id_"GO:0003987_:_acetate-CoA_ligase_activity";GO_id_"GO:0008152_:_metabolism	2.737	2.78018	1.06225	1.03672
Os01g0191200	Similar_to_Acid_phosphatase.";category_"II_:_Similar_to_known_protein	48.6721	37.3435	1.99287	0.863284
Os02g0529700	Similar_to_Acidic_ribosomal_protein_P2a-4_(Fragment).";category_"II_:_Similar_to_known_protein";GO_id_"GO:0003735_:_structural_constituent_of_ribosome";GO_id_"GO:0005622_:_intracellular";GO_id_"GO:0005840_:_ribosome	3.42347	2.14417	1.09007	1.09954
Os03g0160400	Similar_to_ACL098Cp.";category_"II_:_Similar_to_known_protein	1.9858	2.03278	1.04535	1.11892
Os08g0533600	Similar_to_ACR4.";category_"II_:_Similar_to_known_protein";GO_id_"GO:0008152_:_metabolism	2.24103	2.13723	0.805193	0.786122
Os05g0438800	Similar_to_Actin_1.";category_"II_:_Similar_to_known_protein";GO_id_"GO:0005200_:_structural_constituent_of_cytoskeleton";GO_id_"GO:0005515_:_protein_binding";GO_id_"GO:0005524_:_ATP_binding	3.35771	3.2958	1.03568	0.841482
Os03g0848300	Similar_to_Actin-related_protein_2/3_complex_subunit_4_(ARP2/3_complex_20_kDa_subunit)_(p20-ARC).";category_"II_:_Similar_to_known_protein";GO_id_"GO:0005856_:_cytoskeleton	2.42819	2.46662	1.11183	1.16634
Os12g0534200	Similar_to_Acyl_carrier_protein_I,_chloroplast_precursor_(ACP_I).";category_"II_:_Similar_to_known_protein";GO_id_"GO:0000036_:_acyl_carrier_activity";GO_id_"GO:0006633_:_fatty_acid_biosynthesis";GO_id_"GO:0031177_:_phosphopantetheine_binding	2.46366	2.6736	0.980005	1.29072
Os12g0589100	Similar_to_Adenine_phosphoribosyltransferase.";category_"II_:_Similar_to_known_protein";GO_id_"GO:0003999_:_adenine_phosphoribosyltransferase_activity";GO_id_"GO:0006168_:_adenine_salvage";GO_id_"GO:0009116_:_nucleoside_metabolism	2.88983	2.91835	0.801116	0.652417
Os03g0352500	Similar_to_AGR379Wp.";category_"II_:_Similar_to_known_protein	2.58238	3.0211	0.96499	1.13338
Os04g0266400	Similar_to_AHM2_(Fragment).";category_"II_:_Similar_to_known_protein	2.01427	1.97358	1.11838	1.34542
Os03g0189600	Similar_to_Alcohol_dehydrogenase.";category_"II_:_Similar_to_known_protein";GO_id_"GO:0008270_:_zinc_ion_binding	2.02473	3.31375	1.12685	0.993301
Os10g0138100	Similar_to_Aldehyde_oxidase-2.";category_"II_:_Similar_to_known_protein";GO_id_"GO:0005489_:_electron_transporter_activity";GO_id_"GO:0005506_:_iron_ion_binding";GO_id_"GO:0006118_:_electron_transport";GO_id_"GO:0016491_:_oxidoreductase_activity	2.6676	2.08627	0.883131	0.901343
Os03g0790900	Similar_to_Aldehyde_oxidase-2.";category_"II_:_Similar_to_known_protein";GO_id_"GO:0005489_:_electron_transporter_activity";GO_id_"GO:0005506_:_iron_ion_binding";GO_id_"GO:0006118_:_electron_transport";GO_id_"GO:0016491_:_oxidoreductase_activity	2.37817	2.00705	1.13253	0.855176
Os01g0847800	Similar_to_Aldose_reductase_(EC_1.1.1.21)_(AR)_(Aldehyde_reductase)_(20-alpha-_hydroxysteroid_dehydrogenase)_(EC_1.1.1.149)_(20-alpha-HSD).";category_"II_:_Similar_to_known_protein	2.30202	2.31355	1.01244	0.784492
Os12g0227400	Similar_to_Allyl_alcohol_dehydrogenase.";category_"II_:_Similar_to_known_protein	2.25116	2.75137	1.19087	0.774699
Os07g0686900	Similar_to_Alpha-L-arabinofuranosidase.";category_"II_:_Similar_to_known_protein";GO_id_"GO:0046373_:_L-arabinose_metabolism	2.77348	2.35903	0.939243	1.36623
Os04g0600300	Similar_to_Alternative_oxidase_1a_(Fragment).";category_"II_:_Similar_to_known_protein";GO_id_"GO:0005740_:_mitochondrial_envelope	2.50465	2.24303	1.51123	0.881198
Os07g0100800	Similar_to_Amino_acid_permease.";category_"II_:_Similar_to_known_protein";GO_id_"GO:0005279_:_amino_acid-polyamine_transporter_activity";GO_id_"GO:0006865_:_amino_acid_transport	3.9178	4.59271	1.08961	1.35212
Os07g0134000	Similar_to_Amino_acid_permease-like_protein_(Fragment).";category_"II_:_Similar_to_known_protein";GO_id_"GO:0005279_:_amino_acid-polyamine_transporter_activity";GO_id_"GO:0006865_:_amino_acid_transport	2.72678	3.25603	1.24413	1.17704
Os05g0111200	Similar_to_Amino_acid_selective_channel_protein.";category_"II_:_Similar_to_known_protein";GO_id_"GO:0005743_:_mitochondrial_inner_membrane";GO_id_"GO:0008565_:_protein_transporter_activity	2.505	2.42505	1.21195	1.00041
Os06g0204400	Similar_to_Aminoalcoholphosphotransferase.";category_"II_:_Similar_to_known_protein	1.98979	2.56823	1.00791	1.2458
Os08g0425700	Similar_to_Annexin-like_protein.";category_"II_:_Similar_to_known_protein";GO_id_"GO:0005509_:_calcium_ion_binding	3.405	2.4289	1.25961	1.20734
Os03g0718000	Similar_to_Anthranilate_synthase_beta_chain.";category_"II_:_Similar_to_known_protein";GO_id_"GO:0003824_:_catalytic_activity";GO_id_"GO:0004049_:_anthranilate_synthase_activity";GO_id_"GO:0006541_:_glutamine_metabolism";GO_id_"GO:0008152_:_metabolism	2.06084	2.48236	1.14723	0.962087
Os05g0553800	Similar_to_Anti-silencing_protein-like_(Anti-silencing_function_1b)_(Anti-_silencing_factor_1-like_protein).";category_"II_:_Similar_to_known_protein	2.45518	2.10292	1.01156	1.10465
Os05g0389000	Similar_to_AP2-1_protein_(Fragment).";category_"II_:_Similar_to_known_protein";GO_id_"GO:0003700_:_transcription_factor_activity	1.95912	2.12301	0.834744	1.00784
Os03g0293400	Similar_to_Aprataxin_(Forkhead-associated_domain_histidine_triad-like_protein)_(FHA-HIT)._Splice_isoform_6.";category_"II_:_Similar_to_known_protein	2.01458	2.08899	1.14646	1.14305
Os01g0801100	Similar_to_Apurinic_endonuclease-redox_protein_(DNA-(apurinic_or_apyrimidinic_site)_lyase)_(EC_4.2.99.18).";category_"II_:_Similar_to_known_protein";GO_id_"GO:0004518_:_nuclease_activity";GO_id_"GO:0004519_:_endonuclease_activity	2.65787	3.64936	1.29872	0.983973
Os09g0359800	Similar_to_Arginine_methyltransferase_pam1_(Pam1).";category_"II_:_Similar_to_known_protein	2.20317	2.2701	1.12324	1.05136
Os04g0492100	Similar_to_ARIADNE-like_protein.";category_"II_:_Similar_to_known_protein";GO_id_"GO:0005515_:_protein_binding	2.14131	2.43183	0.993105	1.05736
Os05g0364600	Similar_to_ASF/SF2-like_pre-mRNA_splicing_factor_SRP31'''.";category_"II_:_Similar_to_known_protein";GO_id_"GO:0000166_:_nucleotide_binding	2.35979	2.10962	1.11052	0.991229
Os01g0372700	Similar_to_Asparaginyl-tRNA_synthetase,_cytoplasmic_1_(EC_6.1.1.22)_(Asparagine--_tRNA_ligase_1)_(AsnRS_1).";category_"II_:_Similar_to_known_protein";GO_id_"GO:0003676_:_nucleic_acid_binding";GO_id_"GO:0004812_:_aminoacyl-tRNA_ligase_activity";GO_id_"GO:0004815_:_aspartate-tRNA_ligase_activity";GO_id_"GO:0004816_:_asparagine-tRNA_ligase_activity";GO_id_"GO:0005524_:_ATP_binding";GO_id_"GO:0005737…	2.95247	4.22829	1.15328	1.0978
Os07g0191700	Similar_to_AT.I.24-9_protein_(Fragment).";category_"II_:_Similar_to_known_protein	2.20611	1.9428	1.13829	1.09637
Os05g0302700	Similar_to_ATP/ADP_carrier_protein.";category_"II_:_Similar_to_known_protein";GO_id_"GO:0005215_:_transporter_activity";GO_id_"GO:0005488_:_binding";GO_id_"GO:0005743_:_mitochondrial_inner_membrane";GO_id_"GO:0006810_:_transport	2.62152	2.45742	1.17735	1.25765
Os05g0350600	Similar_to_Atranbp1b_protein.";category_"II_:_Similar_to_known_protein	2.83393	2.71146	1.12379	1.03158
Os09g0545400	Similar_to_Auxin_induced_protein.";category_"II_:_Similar_to_known_protein	3.47649	3.29407	1.02032	0.923472
Os02g0228900	Similar_to_Auxin-responsive_protein_IAA18_(Indoleacetic_acid-induced_protein_18).";category_"II_:_Similar_to_known_protein";GO_id_"GO:0005634_:_nucleus";GO_id_"GO:0006445_:_regulation_of_translation";GO_id_"GO:0045449_:_regulation_of_transcription	2.81173	2.63488	0.944913	1.14955
Os03g0359600	Similar_to_Avr9/Cf-9_rapidly_elicited_protein_231.";category_"II_:_Similar_to_known_protein	2.1853	2.1642	0.931147	0.986971
Os08g0386700	Similar_to_Avr9_elicitor_response_protein-like.";category_"II_:_Similar_to_known_protein";GO_id_"GO:0006486_:_protein_amino_acid_glycosylation";GO_id_"GO:0008378_:_galactosyltransferase_activity	2.3672	2.0456	1.07526	1.14576
Os03g0259100	Similar_to_Basic_blue_protein_(Cusacyanin)_(Plantacyanin)_(CBP).";category_"II_:_Similar_to_known_protein";GO_id_"GO:0005489_:_electron_transporter_activity";GO_id_"GO:0005507_:_copper_ion_binding	2.30091	2.72355	0.979767	1.08458
Os02g0820700	Similar_to_Bet1-like_SNARE_1-1_(AtBET11)_(Bet1/Sft1-like_SNARE_14a)_(AtBS14a).";category_"II_:_Similar_to_known_protein	2.0822	2.61246	1.00745	0.967598
Os01g0580200	Similar_to_Beta-galactosidase_precursor_(EC_3.2.1.23)_(Lactase).";category_"II_:_Similar_to_known_protein";GO_id_"GO:0004565_:_beta-galactosidase_activity";GO_id_"GO:0005529_:_sugar_binding";GO_id_"GO:0005975_:_carbohydrate_metabolism	2.49672	2.1611	1.11221	1.34675
Os08g0424500	Similar_to_Betaine_aldehyde_dehydrogenase.";category_"II_:_Similar_to_known_protein";GO_id_"GO:0008152_:_metabolism	3.13377	1.96602	1.55464	0.965843
Os09g0294000	Similar_to_Bifunctional_aspartokinase/homoserine_dehydrogenase_2,_chloroplast_precursor_(AK-HD_2)_(AK-HSDH_2)_[Includes:_Aspartokinase_(EC_2.7.2.4);_Homoserine_dehydrogenase_(EC_1.1.1.3)].";category_"II_:_Similar_to_known_protein";GO_id_"GO:0004072_:_aspartate_kinase_activity";GO_id_"GO:0004412_:_homoserine_dehydrogenase_activity";GO_id_"GO:0008152_:_metabolism";GO_id_"GO:0008652_:_amino_acid_bio…	2.04614	2.17258	1.30328	1.12186
Os02g0135200	Similar_to_Blast_and_wounding_induced_mitogen-activated_protein_kinase.";category_"II_:_Similar_to_known_protein";GO_id_"GO:0004672_:_protein_kinase_activity";GO_id_"GO:0004674_:_protein_serine/threonine_kinase_activity";GO_id_"GO:0005524_:_ATP_binding	2.64595	2.13701	1.21215	1.10297
Os09g0298200	Similar_to_Brittle_2.";category_"II_:_Similar_to_known_protein";GO_id_"GO:0005978_:_glycogen_biosynthesis";GO_id_"GO:0008878_:_glucose-1-phosphate_adenylyltransferase_activity";GO_id_"GO:0009058_:_biosynthesis	3.01401	2.70792	1.14266	1.16937
Os07g0604400	Similar_to_BRITTLE_CULM1.";category_"II_:_Similar_to_known_protein	2.26696	1.97878	1.14923	1.58934
Os09g0456200	Similar_to_BZIP_transcription_factor_ABI5.";category_"II_:_Similar_to_known_protein";GO_id_"GO:0005634_:_nucleus";GO_id_"GO:0043565_:_sequence-specific_DNA_binding	2.11693	1.95446	1.01544	0.981795
Os03g0832200	Similar_to_Calcium-binding_protein_precursor_(Calreticulin).";category_"II_:_Similar_to_known_protein";GO_id_"GO:0005509_:_calcium_ion_binding";GO_id_"GO:0005783_:_endoplasmic_reticulum";GO_id_"GO:0006457_:_protein_folding	2.22274	2.40037	1.25324	1.36958
Os05g0585500	Similar_to_Calcium-dependent_protein_kinase.";category_"II_:_Similar_to_known_protein";GO_id_"GO:0004672_:_protein_kinase_activity";GO_id_"GO:0004674_:_protein_serine/threonine_kinase_activity";GO_id_"GO:0005509_:_calcium_ion_binding";GO_id_"GO:0005524_:_ATP_binding	2.47024	1.98526	1.0522	0.856428
Os03g0203700	Similar_to_Calcium-transporting_ATPase_2,_plasma_membrane-type_(EC_3.6.3.8)_(Ca(2+)-ATPase_isoform_2).";category_"II_:_Similar_to_known_protein";GO_id_"GO:0003824_:_catalytic_activity";GO_id_"GO:0005388_:_calcium-transporting_ATPase_activity";GO_id_"GO:0005509_:_calcium_ion_binding";GO_id_"GO:0005524_:_ATP_binding";GO_id_"GO:0006812_:_cation_transport";GO_id_"GO:0006816_:_calcium_ion_transport";G…	2.92995	2.54155	0.982246	1.08689
Os10g0418100	Similar_to_Calcium-transporting_ATPase_8,_plasma_membrane-type_(EC_3.6.3.8)_(Ca(2+)-ATPase_isoform_8).";category_"II_:_Similar_to_known_protein";GO_id_"GO:0003824_:_catalytic_activity";GO_id_"GO:0005524_:_ATP_binding";GO_id_"GO:0006812_:_cation_transport";GO_id_"GO:0008152_:_metabolism";GO_id_"GO:0015992_:_proton_transport	2.56985	2.65485	1.07796	0.82547
Os02g0832500	Similar_to_Callose_synthase_1_catalytic_subunit.";category_"II_:_Similar_to_known_protein	2.09272	2.02075	1.14838	1.3474
Os01g0532900	Similar_to_Callose_synthase_1_catalytic_subunit.";category_"II_:_Similar_to_known_protein	3.27048	2.56477	1.17114	1.56462
Os01g0810300	Similar_to_Calmodulin-like_protein.";category_"II_:_Similar_to_known_protein	2.14534	2.15735	1.03342	1.21213
Os02g0591700	Similar_to_Candida_glabrata_strain_CBS138_chromosome_L_complete_sequence.";category_"II_:_Similar_to_known_protein";GO_id_"GO:0003735_:_structural_constituent_of_ribosome";GO_id_"GO:0005622_:_intracellular";GO_id_"GO:0005840_:_ribosome	2.93366	2.17513	1.02321	1.13895
Os05g0200500	Similar_to_Casein_kinase-like_protein.";category_"II_:_Similar_to_known_protein";GO_id_"GO:0004672_:_protein_kinase_activity";GO_id_"GO:0004674_:_protein_serine/threonine_kinase_activity";GO_id_"GO:0005524_:_ATP_binding	2.57692	1.96272	1.05214	1.16214
Os03g0851200	Similar_to_CAXIP1_protein.";category_"II_:_Similar_to_known_protein";GO_id_"GO:0005489_:_electron_transporter_activity";GO_id_"GO:0006118_:_electron_transport	2.60246	2.07585	0.97302	0.831735
Os07g0608200	Similar_to_CCAAT-binding_transcription_factor_subunit_B_(CBF-B)_(NF-Y_protein_chain_A)_(NF-YA)_(CAAT-box_DNA_binding_protein_subunit_A)._Splice_isoform_Short.";category_"II_:_Similar_to_known_protein";GO_id_"GO:0003700_:_transcription_factor_activity	2.05939	2.58479	1.12834	1.05471
Os01g0312800	Similar_to_CEL4=CELLULASE_4_(Fragment).";category_"II_:_Similar_to_known_protein	3.35548	3.52405	1.0723	1.33909
Os01g0574400	Similar_to_Cell_division_protein_ftsH_(EC_3.4.24.-).";category_"II_:_Similar_to_known_protein";GO_id_"GO:0000166_:_nucleotide_binding";GO_id_"GO:0004176_:_ATP-dependent_peptidase_activity";GO_id_"GO:0004222_:_metalloendopeptidase_activity";GO_id_"GO:0004252_:_serine-type_endopeptidase_activity";GO_id_"GO:0005524_:_ATP_binding";GO_id_"GO:0006508_:_proteolysis";GO_id_"GO:0016020_:_membrane";GO_id_"…	2.1011	2.08832	1.03487	1.07604
Os10g0397400	Similar_to_Cell_elongation_protein_DIMINUTO_(Cell_elongation_protein_Dwarf1).";category_"II_:_Similar_to_known_protein	2.11397	1.94388	0.903666	1.29576
Os08g0158600	Similar_to_Cell_wall_invertase_(EC_3.2.1.26).";category_"II_:_Similar_to_known_protein	3.25002	2.74829	0.972504	0.992914
Os07g0480800	Similar_to_Cellulase_(EC_3.2.1.4).";category_"II_:_Similar_to_known_protein	2.39881	3.72626	1.01928	1.44274
Os09g0422500	Similar_to_Cellulose_synthase_(Fragment).";category_"II_:_Similar_to_known_protein";GO_id_"GO:0005515_:_protein_binding";GO_id_"GO:0008270_:_zinc_ion_binding";GO_id_"GO:0016020_:_membrane";GO_id_"GO:0016760_:_cellulose_synthase_(UDP-forming)_activity	2.5808	2.53181	1.37713	1.58862
Os09g0439100	Similar_to_Cellulose_synthase-like_A4.";category_"II_:_Similar_to_known_protein	2.3849	1.99051	1.26983	1.51206
Os04g0167800	Similar_to_Chalcone_reductase_homologue_(Fragment).";category_"II_:_Similar_to_known_protein	2.37384	2.32519	1.15702	0.745871
Os03g0196600	Similar_to_Chloroplast_serine_acetyltransferase.";category_"II_:_Similar_to_known_protein";GO_id_"GO:0005737_:_cytoplasm";GO_id_"GO:0006535_:_cysteine_biosynthesis_from_serine	1.9803	2.1885	1.14045	0.870551
Os01g0958100	Similar_to_Chloroplast_SRP_receptor_cpFtsY_precursor.";category_"II_:_Similar_to_known_protein";GO_id_"GO:0000166_:_nucleotide_binding";GO_id_"GO:0003723_:_RNA_binding";GO_id_"GO:0005525_:_GTP_binding";GO_id_"GO:0005786_:_signal_recognition_particle_(sensu_Eukaryota)";GO_id_"GO:0006614_:_SRP-dependent_cotranslational_protein_targeting_to_membrane	2.86432	2.12589	1.30492	1.29784
Os11g0538900	Similar_to_Citrate_synthase_(EC_4.1.3.7).";category_"II_:_Similar_to_known_protein";GO_id_"GO:0004108_:_citrate_(Si)-synthase_activity";GO_id_"GO:0005737_:_cytoplasm";GO_id_"GO:0006092_:_main_pathways_of_carbohydrate_metabolism	2.21996	2.01463	1.05101	0.94406
Os01g0886600	Similar_to_CLP_protease_regulatory_subunit_CLPX_precursor.";category_"II_:_Similar_to_known_protein";GO_id_"GO:0000166_:_nucleotide_binding";GO_id_"GO:0005515_:_protein_binding";GO_id_"GO:0005524_:_ATP_binding";GO_id_"GO:0015031_:_protein_transport";GO_id_"GO:0016887_:_ATPase_activity	4.5208	2.89499	1.15093	1.0762
Os07g0201100	Similar_to_Coatomer_gamma_subunit_(Gamma-coat_protein)_(Gamma-COP).";category_"II_:_Similar_to_known_protein	1.98379	2.25926	1.20188	1.35475
Os12g0405200	Similar_to_Conserved_NnrU/NnuR_ortholog_membrane_enzyme.";category_"II_:_Similar_to_known_protein	2.4352	2.83977	1.08303	0.928857
Os02g0610500	Similar_to_CONSTANS-like_protein_CO9_(Fragment).";category_"II_:_Similar_to_known_protein";GO_id_"GO:0003677_:_DNA_binding";GO_id_"GO:0005622_:_intracellular	1.99337	2.55784	0.839907	1.26967
Os06g0722200	Similar_to_CORONA.";category_"II_:_Similar_to_known_protein,Hypothetical_protein.";category_"V_:_Hypothetical_protein	2.20955	2.31675	1.03514	1.21336
Os01g0303000	Similar_to_CP12_(Fragment).";category_"II_:_Similar_to_known_protein	2.95018	3.43233	2.73668	0.45172
Os02g0573200	Similar_to_Cryptochrome_1.";category_"II_:_Similar_to_known_protein";GO_id_"GO:0003913_:_DNA_photolyase_activity	2.24328	2.08509	1.1039	0.942572
Os08g0162100	Similar_to_CTV.2.";category_"II_:_Similar_to_known_protein	2.11041	3.55882	1.1465	1.29823
Os12g0298950	Similar_to_Cyclin.";category_"II_:_Similar_to_known_protein	3.02141	3.02483	1.40027	1.43512
Os08g0556900	Similar_to_Cysteine_proteinase_(EC_3.4.22.-).";category_"II_:_Similar_to_known_protein";GO_id_"GO:0004197_:_cysteine-type_endopeptidase_activity";GO_id_"GO:0006508_:_proteolysis	2.27342	2.18553	1.4925	0.897739
Os05g0488900	Similar_to_Cytochrome_b5_reductase.";category_"II_:_Similar_to_known_protein";GO_id_"GO:0004128_:_cytochrome-b5_reductase_activity";GO_id_"GO:0006118_:_electron_transport";GO_id_"GO:0016491_:_oxidoreductase_activity";GO_id_"GO:0050660_:_FAD_binding	2.26232	2.33733	0.970985	1.16638
Os03g0390400	Similar_to_Cytochrome_c_oxidase_subunit_6b.";category_"II_:_Similar_to_known_protein";GO_id_"GO:0004129_:_cytochrome-c_oxidase_activity";GO_id_"GO:0005739_:_mitochondrion	2.64528	2.03504	1.00442	1.1334
Os03g0212700	Similar_to_Cytochrome_C_reductase-processing_peptidase_subunit_I,_MPP_subunit_I,_P55.";category_"II_:_Similar_to_known_protein";GO_id_"GO:0004222_:_metalloendopeptidase_activity	1.99439	2.1108	1.10935	0.959485
Os06g0129900	Similar_to_Cytochrome_P450_CYPD.";category_"II_:_Similar_to_known_protein";GO_id_"GO:0004497_:_monooxygenase_activity";GO_id_"GO:0005506_:_iron_ion_binding";GO_id_"GO:0006118_:_electron_transport	2.37387	2.32747	1.34951	1.40963
Os01g0627600	Similar_to_Cytochrome_P450_monooxygenase_CYP72A5_(Fragment).";category_"II_:_Similar_to_known_protein";GO_id_"GO:0004497_:_monooxygenase_activity";GO_id_"GO:0005506_:_iron_ion_binding";GO_id_"GO:0006118_:_electron_transport	2.74125	2.60851	1.07172	0.617892
Os02g0217900	Similar_to_Cytosolic_class_II_small_heat_shock_protein_4_(Fragment).";category_"II_:_Similar_to_known_protein	2.18155	2.31948	1.10166	0.990273
Os06g0300500	Similar_to_Decoy.";category_"II_:_Similar_to_known_protein	2.73115	1.94734	1.07179	1.16897
Os01g0765000	Similar_to_Deoxycytidylate_deaminase_(EC_3.5.4.12)_(dCMP_deaminase).";category_"II_:_Similar_to_known_protein";GO_id_"GO:0008270_:_zinc_ion_binding	2.7839	2.28475	0.95884	0.949797
Os04g0574800	Similar_to_Dihydrodipicolinate_synthase_1,_chloroplast_precursor_(EC_4.2.1.52)_(DHDPS_1).";category_"II_:_Similar_to_known_protein	2.00215	2.1815	1.20145	1.09284
Os07g0410100	Similar_to_Dihydrolipoamide_S-acetyltransferase_(EC_2.3.1.12).";category_"II_:_Similar_to_known_protein";GO_id_"GO:0004742_:_dihydrolipoyllysine-residue_acetyltransferase_activity";GO_id_"GO:0005515_:_protein_binding";GO_id_"GO:0006096_:_glycolysis";GO_id_"GO:0008152_:_metabolism";GO_id_"GO:0008415_:_acyltransferase_activity	2.55794	1.98274	1.11223	1.16841
Os04g0676300	Similar_to_Dihydroorotate_dehydrogenase,_mitochondrial_precursor_(EC_1.3.3.1)_(Dihydroorotate_oxidase)_(DHOdehase).";category_"II_:_Similar_to_known_protein";GO_id_"GO:0004152_:_dihydroorotate_dehydrogenase_activity";GO_id_"GO:0004158_:_dihydroorotate_oxidase_activity";GO_id_"GO:0006207_:_'de_novo'_pyrimidine_base_biosynthesis	3.25715	4.07467	1.17594	1.26979
Os07g0618500	Similar_to_Dihydropterin_pyrophosphokinase_/dihydropteroate_synthase_precursor_(EC_2.5.1.15).";category_"II_:_Similar_to_known_protein";GO_id_"GO:0003848_:_2-amino-4-hydroxy-6-hydroxymethyldihydropteridine_diphosphokinase_activity";GO_id_"GO:0004156_:_dihydropteroate_synthase_activity";GO_id_"GO:0006760_:_folic_acid_and_derivative_metabolism	2.39368	2.56735	1.14834	1.17419
Os10g0104900	Similar_to_DNA_(cytosine-5)-methyltransferase_1_(EC_2.1.1.37)_(Dnmt1)_(DNA_methyltransferase_I)_(DNA_MTase_RnoIP)_(MCMT)_(M.RnoIP)._Splice_isoform_3.";category_"II_:_Similar_to_known_protein";GO_id_"GO:0003677_:_DNA_binding	3.51944	2.80989	1.31392	1.39142
Os12g0170100	Similar_to_DNA-binding_protein.";category_"II_:_Similar_to_known_protein	2.06724	1.96091	1.05652	1.22737
Os06g0597200	Similar_to_DNA-binding_protein_phosphatase_2C.";category_"II_:_Similar_to_known_protein";GO_id_"GO:0003824_:_catalytic_activity";GO_id_"GO:0004722_:_protein_serine/threonine_phosphatase_activity";GO_id_"GO:0006470_:_protein_amino_acid_dephosphorylation	4.14155	2.69076	1.08769	1.08593
Os02g0810400	Similar_to_Dual_specificity_kinase_1.";category_"II_:_Similar_to_known_protein";GO_id_"GO:0004672_:_protein_kinase_activity";GO_id_"GO:0004674_:_protein_serine/threonine_kinase_activity";GO_id_"GO:0005524_:_ATP_binding	2.44945	2.73928	0.97784	0.965458
Os03g0108000	Similar_to_Dual_specificity_phosphatase_Cdc25_(EC_3.1.3.48)_(Arath;CDC25).";category_"II_:_Similar_to_known_protein	2.08714	2.36242	0.918376	0.985545
Os06g0110000	Similar_to_DWARF3_(Fragment).";category_"II_:_Similar_to_known_protein";GO_id_"GO:0004497_:_monooxygenase_activity";GO_id_"GO:0005506_:_iron_ion_binding";GO_id_"GO:0006118_:_electron_transport	3.76045	2.47716	0.850876	1.02036
Os07g0605400	Similar_to_EGG_APPARATUS-1_protein_(ZmEA1).";category_"II_:_Similar_to_known_protein	2.65225	3.68454	0.999326	1.9605
Os06g0586900	Similar_to_Elicitor-inducible_LRR_receptor-like_protein_EILP.";category_"II_:_Similar_to_known_protein	2.3958	2.7761	1.18614	1.18316
Os06g0292100	Similar_to_Embryogenesis_transmembrane_protein.";category_"II_:_Similar_to_known_protein	2.3974	2.44268	0.992903	1.02586
Os11g0275500	Similar_to_Endo-1,3;1,4-beta-D-glucanase_precursor_(EC_3.2.1.-).";category_"II_:_Similar_to_known_protein	2.76373	1.99194	1.12015	0.945035
Os06g0136600	Similar_to_Enolase_1_(EC_4.2.1.11)_(2-phosphoglycerate_dehydratase_1)_(2-phospho-_D-glycerate_hydro-lyase_1).";category_"II_:_Similar_to_known_protein";GO_id_"GO:0000015_:_phosphopyruvate_hydratase_complex";GO_id_"GO:0004634_:_phosphopyruvate_hydratase_activity	2.07015	2.04626	1.31367	1.08755
Os08g0327400	Similar_to_Enoyl-ACP_reductase_(Fragment).";category_"II_:_Similar_to_known_protein";GO_id_"GO:0008152_:_metabolism	2.06886	2.45627	1.02085	1.27591
Os06g0568600	Similar_to_Ent-kaurene_oxidase_1_(Fragment).";category_"II_:_Similar_to_known_protein";GO_id_"GO:0004497_:_monooxygenase_activity";GO_id_"GO:0005506_:_iron_ion_binding";GO_id_"GO:0006118_:_electron_transport	2.43791	2.24164	1.43494	0.902241
Os10g0498500	Similar_to_Epoxide_hydrolase.";category_"II_:_Similar_to_known_protein	2.12481	2.90054	1.52898	1.09227
Os02g0132300	Similar_to_Erythrocyte_membrane_protein_PFEMP3_(Fragment).";category_"II_:_Similar_to_known_protein";GO_id_"GO:0005515_:_protein_binding	2.39015	2.55084	1.0735	0.961444
Os06g0592500	Similar_to_Ethylene-responsive_transcriptional_coactivator.";category_"II_:_Similar_to_known_protein	2.34033	2.77193	0.727258	0.66016
Os03g0262400	Similar_to_Eukaryotic_translation_initiation_factor_4E_type_3_(eIF4E_type_3)_(eIF-4E_type_3)_(mRNA_cap-binding_protein_type_3)_(Novel_cap-binding_protein)_(nCBP).";category_"II_:_Similar_to_known_protein";GO_id_"GO:0003723_:_RNA_binding";GO_id_"GO:0003743_:_translation_initiation_factor_activity";GO_id_"GO:0005737_:_cytoplasm	3.04137	2.1597	1.0069	1.03873
Os03g0758800	Similar_to_Eukaryotic_translation_initiation_factor_5A-2_(eIF-5A-2)_(eIF-4D).";category_"II_:_Similar_to_known_protein";GO_id_"GO:0003676_:_nucleic_acid_binding";GO_id_"GO:0003743_:_translation_initiation_factor_activity	3.53975	2.09852	1.38272	1.2026
Os01g0771900	Similar_to_Exo-beta-glucanase.";category_"II_:_Similar_to_known_protein	2.35067	2.47778	1.0424	1.15498
Os01g0249100	Similar_to_Expansin_Os-EXPA3.";category_"II_:_Similar_to_known_protein";GO_id_"GO:0005576_:_extracellular_region	2.30831	4.39638	1.35643	1.36043
Os06g0684000	Similar_to_External_rotenone-insensitive_NADPH_dehydrogenase.";category_"II_:_Similar_to_known_protein";GO_id_"GO:0005509_:_calcium_ion_binding";GO_id_"GO:0006118_:_electron_transport";GO_id_"GO:0015036_:_disulfide_oxidoreductase_activity	2.40995	4.2445	1.29526	1.00739
Os08g0139200	Similar_to_F-171-b1_1_(Fragment).";category_"II_:_Similar_to_known_protein";GO_id_"GO:0010181_:_FMN_binding	3.13623	2.8953	1.18592	1.38886
Os08g0118100	Similar_to_F5O11.14_(ACR8).";category_"II_:_Similar_to_known_protein";GO_id_"GO:0008152_:_metabolism	3.46921	3.42698	0.996477	1.29678
Os03g0157500	Similar_to_FH_protein_interacting_protein_FIP2.";category_"II_:_Similar_to_known_protein";GO_id_"GO:0005249_:_voltage-gated_potassium_channel_activity";GO_id_"GO:0005515_:_protein_binding";GO_id_"GO:0006813_:_potassium_ion_transport";GO_id_"GO:0008076_:_voltage-gated_potassium_channel_complex	1.96093	2.30022	1.13036	0.881598
Os07g0625500	Similar_to_Fimbriata-associated_protein_(Fragment).";category_"II_:_Similar_to_known_protein	4.24609	6.20142	1.32485	0.852634
Os12g0405100	Similar_to_Floral_homeotic_protein_HUA1.";category_"II_:_Similar_to_known_protein";GO_id_"GO:0003676_:_nucleic_acid_binding	2.61901	2.37496	1.27988	1.02722
Os06g0486800	Similar_to_Formate_dehydrogenase,_mitochondrial_precursor_(EC_1.2.1.2)_(NAD-_dependent_formate_dehydrogenase)_(FDH).";category_"II_:_Similar_to_known_protein";GO_id_"GO:0006564_:_L-serine_biosynthesis";GO_id_"GO:0008152_:_metabolism	4.12426	4.67037	0.845858	0.646923
Os08g0345700	Similar_to_Fructose-6-phosphate_1-phosphotransferase_(Fragment).";category_"II_:_Similar_to_known_protein";GO_id_"GO:0003872_:_6-phosphofructokinase_activity";GO_id_"GO:0005524_:_ATP_binding";GO_id_"GO:0005945_:_6-phosphofructokinase_complex";GO_id_"GO:0006096_:_glycolysis	2.78808	2.09204	1.16614	0.934416
Os03g0684000	Similar_to_GATA_transcription_factor_1_(AtGATA-1).";category_"II_:_Similar_to_known_protein";GO_id_"GO:0003700_:_transcription_factor_activity";GO_id_"GO:0005634_:_nucleus";GO_id_"GO:0008270_:_zinc_ion_binding	2.85631	2.52856	1.10458	1.11019
Os01g0745700	Similar_to_GATA_transcription_factor_3_(AtGATA-3).";category_"II_:_Similar_to_known_protein";GO_id_"GO:0003700_:_transcription_factor_activity";GO_id_"GO:0005634_:_nucleus";GO_id_"GO:0008270_:_zinc_ion_binding	2.35554	2.58986	1.10313	1.27608
Os01g0550300	Similar_to_Gda-1_protein.";category_"II_:_Similar_to_known_protein	1.95426	2.13139	1.13328	1.1159
Os11g0204600	Similar_to_Glucose-1-phosphate_adenylyltransferase_large_subunit_2,_chloroplast_precursor_(EC_2.7.7.27)_(ADP-glucose_synthase)_(ADP-glucose_pyrophosphorylase)_(AGPASE_S)_(Alpha-D-glucose-1-phosphate_adenyl_transferase).";category_"II_:_Similar_to_known_protein	3.64661	2.58477	0.985317	1.22899
Os02g0755900	Similar_to_Glucosyltransferase_(Fragment).";category_"II_:_Similar_to_known_protein	2.90218	2.11589	0.798872	0.614047
Os07g0522600	Similar_to_Glutamate_receptor_3.4_precursor_(Ligand-gated_ion_channel_3.4)_(AtGLR4)._Splice_isoform_2.";category_"II_:_Similar_to_known_protein";GO_id_"GO:0004965_:_GABA-B_receptor_activity";GO_id_"GO:0005215_:_transporter_activity";GO_id_"GO:0006810_:_transport	3.16065	2.62373	0.94637	1.11072
Os11g0544800	Similar_to_Glutamyl-tRNA(Gln)_amidotransferase_subunit_B_(EC_6.3.5.-)_(Fragment).";category_"II_:_Similar_to_known_protein";GO_id_"GO:0006412_:_protein_biosynthesis";GO_id_"GO:0016874_:_ligase_activity	2.20608	2.61203	1.20233	1.21819
Os10g0369000	Similar_to_Glutamyl-tRNA_synthetase.";category_"II_:_Similar_to_known_protein";GO_id_"GO:0004812_:_aminoacyl-tRNA_ligase_activity";GO_id_"GO:0004818_:_glutamate-tRNA_ligase_activity";GO_id_"GO:0005524_:_ATP_binding";GO_id_"GO:0005737_:_cytoplasm";GO_id_"GO:0006418_:_tRNA_aminoacylation_for_protein_translation	2.88682	3.08731	0.976958	1.12602
Os12g0175500	Similar_to_Glutaredoxin-like_protein.";category_"II_:_Similar_to_known_protein";GO_id_"GO:0005489_:_electron_transporter_activity";GO_id_"GO:0006118_:_electron_transport	2.65057	2.13523	1.09273	0.957464
Os10g0530900	Similar_to_Glutathione_S-transferase_GST_30_(EC_2.5.1.18).";category_"II_:_Similar_to_known_protein	7.32243	5.27565	1.04707	0.921459
Os01g0369700	Similar_to_Glutathione_S-transferase_GST_8_(EC_2.5.1.18).";category_"II_:_Similar_to_known_protein	2.96758	3.36267	1.14433	1.01953
Os10g0525500	Similar_to_Glutathione_S-transferase_GSTU31_(Fragment).";category_"II_:_Similar_to_known_protein	1.96112	2.08138	0.850209	0.949686
Os10g0481300	Similar_to_Glutathione_S-transferase_TSI-1_(EC_2.5.1.18)_(Glutathione_S-_transferase_1).";category_"II_:_Similar_to_known_protein	4.10683	7.05333	1.07684	0.801379
Os01g0558100	Similar_to_Glutathione_S-transferase_TSI-1_(EC_2.5.1.18)_(Glutathione_S-_transferase_1).";category_"II_:_Similar_to_known_protein	3.80312	2.19758	1.20136	0.693218
Os03g0786500	Similar_to_Glycine-rich_protein_2.";category_"II_:_Similar_to_known_protein";GO_id_"GO:0003676_:_nucleic_acid_binding	2.65552	2.33185	0.923141	1.12686
Os08g0148600	Similar_to_Glycosyltransferase_QUASIMODO1_(EC_2.4.1.-).";category_"II_:_Similar_to_known_protein	2.84609	2.71407	1.63976	1.20377
Os11g0551900	Similar_to_Growth-regulating_factor_8.";category_"II_:_Similar_to_known_protein	2.07288	2.26495	0.689706	0.963118
Os03g0113500	Similar_to_Gt-2.";category_"II_:_Similar_to_known_protein";GO_id_"GO:0003677_:_DNA_binding	2.42994	2.54919	1.1863	1.29332
Os02g0750100	Similar_to_H(+)-transporting_ATP_synthase_(EC_3.6.1.34)_(Fragment).";category_"II_:_Similar_to_known_protein";GO_id_"GO:0015986_:_ATP_synthesis_coupled_proton_transport	2.27732	2.01538	1.2599	1.33419
Os10g0103700	Similar_to_HD-ZIP_protein_(Fragment).";category_"II_:_Similar_to_known_protein";GO_id_"GO:0003677_:_DNA_binding	3.22133	2.64594	1.37887	1.1142
Os09g0482400	Similar_to_Heat_shock_protein_82.";category_"II_:_Similar_to_known_protein";GO_id_"GO:0005524_:_ATP_binding";GO_id_"GO:0006457_:_protein_folding	3.15628	3.30687	1.05089	1.06927
Os01g0911800	Similar_to_Heavy_meromyosin-like_protein_(Fragment).";category_"II_:_Similar_to_known_protein	1.95624	2.12201	1.24931	1.03471
Os03g0395000	Similar_to_Heme_oxygenase_2_(Fragment).";category_"II_:_Similar_to_known_protein	2.11069	2.01527	1.17441	0.989548
Os09g0394500	Similar_to_Hexose_transporter.";category_"II_:_Similar_to_known_protein";GO_id_"GO:0005215_:_transporter_activity";GO_id_"GO:0006810_:_transport	2.66655	3.385	1.02447	1.10038
Os02g0215200	Similar_to_Histone_deacetylase_(Fragment).";category_"II_:_Similar_to_known_protein	4.05384	2.82645	1.24226	0.806762
Os01g0153100	Similar_to_Histone_H2B-3_(Fragment).";category_"II_:_Similar_to_known_protein";GO_id_"GO:0000786_:_nucleosome";GO_id_"GO:0003677_:_DNA_binding";GO_id_"GO:0005634_:_nucleus";GO_id_"GO:0006334_:_nucleosome_assembly	2.97746	2.83321	1.16663	1.01527
Os11g0295000	Similar_to_HIT_family_protein.";category_"II_:_Similar_to_known_protein	2.5141	1.96155	0.996889	0.980877
Os02g0565600	Similar_to_Homeodomain_leucine_zipper_protein_(Fragment).";category_"II_:_Similar_to_known_protein";GO_id_"GO:0003677_:_DNA_binding";GO_id_"GO:0003700_:_transcription_factor_activity";GO_id_"GO:0005634_:_nucleus";GO_id_"GO:0043565_:_sequence-specific_DNA_binding	2.04168	2.35801	0.962326	0.766896
Os03g0332400	Similar_to_Hydroxyacylglutathione_hydrolase_cytoplasmic_(EC_3.1.2.6)_(Glyoxalase_II)_(Glx_II).";category_"II_:_Similar_to_known_protein	2.19675	2.20178	1.18219	1.01853
Os05g0429000	Similar_to_Hydroxymethyltransferase.";category_"II_:_Similar_to_known_protein";GO_id_"GO:0004372_:_glycine_hydroxymethyltransferase_activity";GO_id_"GO:0006544_:_glycine_metabolism	2.46477	2.77186	1.24222	1.14686
Os03g0797400	Similar_to_Indole-3-glycerol_phosphate_lyase.";category_"II_:_Similar_to_known_protein";GO_id_"GO:0004834_:_tryptophan_synthase_activity	3.37879	4.15464	1.04101	0.59968
Os07g0172900	Similar_to_Integral_membrane_protein.";category_"II_:_Similar_to_known_protein	2.50963	2.52724	1.09896	1.25218
Os02g0665400	Similar_to_Interleukin-1_receptor-associated_kinase_1_(EC_2.7.1.37)_(IRAK-1)._Splice_isoform_2.";category_"II_:_Similar_to_known_protein	2.74941	3.34583	1.08671	1.46837
Os06g0178700	Similar_to_Iron/ascorbate-dependent_oxidoreductase.";category_"II_:_Similar_to_known_protein";GO_id_"GO:0005506_:_iron_ion_binding";GO_id_"GO:0016216_:_isopenicillin-N_synthase_activity	2.94155	3.47232	1.52424	1.80362
Os01g0105800	Similar_to_Iron_sulfur_assembly_protein_1.";category_"II_:_Similar_to_known_protein	2.32319	2.32966	1.164	0.876204
Os02g0649900	Similar_to_Iron-phytosiderophore_transporter_protein_yellow_stripe_1.";category_"II_:_Similar_to_known_protein	53.1909	54.4479	0.439385	0.498443
Os01g0106300	Similar_to_Isoflavone_reductase_homolog_IRL_(EC_1.3.1.-).";category_"II_:_Similar_to_known_protein";GO_id_"GO:0006808_:_regulation_of_nitrogen_utilization	2.8786	2.3621	1.10681	1.25956
Os03g0751100	Similar_to_Isp4_protein-like.";category_"II_:_Similar_to_known_protein	3.40958	2.24394	0.146598	0.0907283
Os03g0114000	Similar_to_Kinesin.";category_"II_:_Similar_to_known_protein";GO_id_"GO:0003777_:_microtubule_motor_activity";GO_id_"GO:0005524_:_ATP_binding";GO_id_"GO:0005875_:_microtubule_associated_complex	2.06514	2.3506	0.887087	1.18683
Os04g0538800	Similar_to_Kinesin_heavy_chain_(Fragment).";category_"II_:_Similar_to_known_protein";GO_id_"GO:0003777_:_microtubule_motor_activity";GO_id_"GO:0005524_:_ATP_binding";GO_id_"GO:0005875_:_microtubule_associated_complex	2.75368	2.49748	1.45456	1.55596
Os04g0666900	Similar_to_Kinesin-like_calmodulin-binding_protein-like_protein_(Fragment).";category_"II_:_Similar_to_known_protein";GO_id_"GO:0003777_:_microtubule_motor_activity";GO_id_"GO:0005488_:_binding";GO_id_"GO:0005524_:_ATP_binding";GO_id_"GO:0005856_:_cytoskeleton";GO_id_"GO:0005875_:_microtubule_associated_complex	2.54789	2.591	1.16285	1.49053
Os03g0273200	Similar_to_Laccase_(EC_1.10.3.2).";category_"II_:_Similar_to_known_protein";GO_id_"GO:0005507_:_copper_ion_binding	5.60002	5.2126	2.69748	3.30532
Os11g0708100	Similar_to_Laccase_(EC_1.10.3.2)_(Fragment).";category_"II_:_Similar_to_known_protein";GO_id_"GO:0005507_:_copper_ion_binding	4.01686	2.75429	2.3404	1.87268
Os10g0394000	Similar_to_Lanatoside_15'-O-acetylesterase_precursor.";category_"II_:_Similar_to_known_protein	2.96712	2.51293	1.16417	0.913909
Os01g0104600	Similar_to_Light-mediated_development_protein_DET1_(Deetiolated1_homolog)_(tDET1)_(High_pigmentation_protein_2)_(Protein_dark_green).";category_"II_:_Similar_to_known_protein	2.37899	2.12106	1.15662	1.20107
Os01g0666000	Similar_to_Lipid_phosphate_phosphatase_2_(EC_3.1.3.-)_(AtLPP2)_(Phosphatidic_acid_phosphatase_2)_(AtPAP2)_(Prenyl_diphosphate_phosphatase).";category_"II_:_Similar_to_known_protein	2.34151	1.97812	0.850907	0.888939
Os08g0435800	Similar_to_Lipoate_protein_ligase-like_protein.";category_"II_:_Similar_to_known_protein	2.30282	2.79775	1.22089	0.882175
Os02g0758000	Similar_to_Low_molecular_weight_heat_shock_protein_precursor_(Mitochondrial_small_heat_shock_protein_22).";category_"II_:_Similar_to_known_protein	2.95134	1.99476	0.883779	0.735634
Os12g0502200	Similar_to_Low_temperature-responsive_RNA-binding_protein.";category_"II_:_Similar_to_known_protein";GO_id_"GO:0000166_:_nucleotide_binding	2.11356	2.2733	1.17919	1.0539
Os12g0604700	Similar_to_LSTK-1-like_kinase.";category_"II_:_Similar_to_known_protein";GO_id_"GO:0004672_:_protein_kinase_activity";GO_id_"GO:0004674_:_protein_serine/threonine_kinase_activity";GO_id_"GO:0005524_:_ATP_binding	2.22939	2.1603	1.02966	1.32149
Os07g0622200	Similar_to_M-160-u1_1_(Fragment).";category_"II_:_Similar_to_known_protein";GO_id_"GO:0003849_:_3-deoxy-7-phosphoheptulonate_synthase_activity	3.48054	3.86185	1.06292	0.963171
Os11g0134900	Similar_to_Major_facilitator_superfamily_antiporter.";category_"II_:_Similar_to_known_protein";GO_id_"GO:0005215_:_transporter_activity";GO_id_"GO:0006810_:_transport	10.9034	5.72419	0.0783048	0.0638142
Os11g0600900	Similar_to_Mannose-6-phosphate_isomerase_(ManA).";category_"II_:_Similar_to_known_protein";GO_id_"GO:0004476_:_mannose-6-phosphate_isomerase_activity";GO_id_"GO:0005975_:_carbohydrate_metabolism	2.16962	2.30496	0.889626	0.96567
Os02g0666300	Similar_to_MAP3Ka.";category_"II_:_Similar_to_known_protein";GO_id_"GO:0004672_:_protein_kinase_activity";GO_id_"GO:0004674_:_protein_serine/threonine_kinase_activity";GO_id_"GO:0005524_:_ATP_binding	2.50802	2.08205	0.997686	1.00146
Os04g0676700	Similar_to_MCB1_protein.";category_"II_:_Similar_to_known_protein";GO_id_"GO:0003677_:_DNA_binding";GO_id_"GO:0005634_:_nucleus	2.5367	2.71923	1.13456	0.895931
Os10g0539400	Similar_to_MCE-FAMILY_PROTEIN_MCE2C.";category_"II_:_Similar_to_known_protein	2.21759	2.99064	1.02959	1.10184
Os11g0191300	Similar_to_MEI1_protein.";category_"II_:_Similar_to_known_protein	2.17789	2.38917	1.14317	1.27972
Os03g0667300	Similar_to_Metal_transport_protein.";category_"II_:_Similar_to_known_protein";GO_id_"GO:0005385_:_zinc_ion_transporter_activity";GO_id_"GO:0006829_:_zinc_ion_transport";GO_id_"GO:0016020_:_membrane";GO_id_"GO:0016021_:_integral_to_membrane";GO_id_"GO:0030001_:_metal_ion_transport	8.56761	10.1203	0.182728	0.106734
Os12g0568200	Similar_to_Metallothionein-like_protein_2A_(MT-2A)_(MT-K)_(MT-1G).";category_"II_:_Similar_to_known_protein	2.03374	3.01709	1.03277	0.743296
Os12g0570700	Similar_to_Metallothionein-like_protein_type_1.";category_"II_:_Similar_to_known_protein	5.99184	9.16406	0.369662	0.318378
Os08g0542000	Similar_to_Methionine_aminopeptidase-like_protein.";category_"II_:_Similar_to_known_protein";GO_id_"GO:0006508_:_proteolysis	2.45256	2.16067	1.29466	0.813285
Os03g0563300	Similar_to_Mg-chelatase_subunit_(Fragment).";category_"II_:_Similar_to_known_protein";GO_id_"GO:0000166_:_nucleotide_binding";GO_id_"GO:0005524_:_ATP_binding";GO_id_"GO:0006779_:_porphyrin_biosynthesis";GO_id_"GO:0015979_:_photosynthesis";GO_id_"GO:0015995_:_chlorophyll_biosynthesis";GO_id_"GO:0016851_:_magnesium_chelatase_activity	2.47661	2.04372	1.12359	1.06476
Os06g0367900	Similar_to_Mitogen-activated_protein_kinase_homologue.";category_"II_:_Similar_to_known_protein";GO_id_"GO:0004672_:_protein_kinase_activity";GO_id_"GO:0004674_:_protein_serine/threonine_kinase_activity";GO_id_"GO:0005524_:_ATP_binding	2.5303	2.25478	1.08219	0.971714
Os08g0421800	Similar_to_Mitogen-activated_protein_kinase_kinase_kinase_1_(EC_2.7.1.-)_(Arabidospsis_NPK1-related_protein_kinase_1)._Splice_isoform_1S.";category_"II_:_Similar_to_known_protein";GO_id_"GO:0004672_:_protein_kinase_activity";GO_id_"GO:0004674_:_protein_serine/threonine_kinase_activity";GO_id_"GO:0005524_:_ATP_binding	2.00258	2.09713	1.08539	1.40631
Os09g0423600	Similar_to_Monogalactosyldiacylglycerol_synthase_(EC_2.4.1.46).";category_"II_:_Similar_to_known_protein";GO_id_"GO:0005975_:_carbohydrate_metabolism";GO_id_"GO:0030246_:_carbohydrate_binding	2.24345	2.45734	1.12813	1.20388
Os10g0561300	Similar_to_Monosaccharid_transporter.";category_"II_:_Similar_to_known_protein";GO_id_"GO:0005215_:_transporter_activity";GO_id_"GO:0005351_:_sugar_porter_activity";GO_id_"GO:0006810_:_transport";GO_id_"GO:0008643_:_carbohydrate_transport";GO_id_"GO:0016020_:_membrane	2.53158	2.16868	0.982198	0.986714
Os01g0635400	Similar_to_mRNA-associated_protein_mrnp_41_(Rae1_protein_homolog).";category_"II_:_Similar_to_known_protein	2.3203	2.36945	0.999132	1.12861
Os05g0409500	Similar_to_MtN21_protein.";category_"II_:_Similar_to_known_protein	2.85448	2.54945	1.11604	1.14198
Os07g0627300	Similar_to_Myb-related_protein_B_(B-Myb).";category_"II_:_Similar_to_known_protein";GO_id_"GO:0003677_:_DNA_binding";GO_id_"GO:0005634_:_nucleus	2.14479	1.97528	0.905922	1.06782
Os01g0713900	Similar_to_Myosin.";category_"II_:_Similar_to_known_protein";GO_id_"GO:0003774_:_motor_activity";GO_id_"GO:0005524_:_ATP_binding	3.25354	4.18603	1.57055	1.74281
Os07g0666900	Similar_to_Na+/H+_antiporter_NHX6.";category_"II_:_Similar_to_known_protein";GO_id_"GO:0006814_:_sodium_ion_transport";GO_id_"GO:0006885_:_regulation_of_pH";GO_id_"GO:0015299_:_solute:hydrogen_antiporter_activity";GO_id_"GO:0015385_:_sodium:hydrogen_antiporter_activity	3.68676	3.20993	0.79887	1.48244
Os04g0550500	Similar_to_N-acetyl_glutamate_kinase_2.";category_"II_:_Similar_to_known_protein";GO_id_"GO:0003991_:_acetylglutamate_kinase_activity";GO_id_"GO:0004349_:_glutamate_5-kinase_activity";GO_id_"GO:0005737_:_cytoplasm";GO_id_"GO:0006526_:_arginine_biosynthesis";GO_id_"GO:0006561_:_proline_biosynthesis	2.15272	2.75883	1.17415	0.948216
Os01g0662700	Similar_to_Naphthoate_synthase_(EC_4.1.3.36).";category_"II_:_Similar_to_known_protein";GO_id_"GO:0003824_:_catalytic_activity";GO_id_"GO:0008152_:_metabolism";GO_id_"GO:0008935_:_naphthoate_synthase_activity	2.19516	3.393	0.988825	0.956425
Os05g0373700	Similar_to_Nascent_polypeptide-associated_complex_alpha_subunit-like_protein_3_(NAC-alpha-like_protein_3)_(Alpha-NAC-like_protein_3).";category_"II_:_Similar_to_known_protein	3.02758	2.73414	1.13486	1.2267
Os05g0379500	Similar_to_NBS-LRR_protein_(Fragment).";category_"II_:_Similar_to_known_protein";GO_id_"GO:0005524_:_ATP_binding";GO_id_"GO:0006915_:_apoptosis";GO_id_"GO:0006952_:_defense_response	2.54539	2.59561	0.934196	1.19905
Os08g0543500	Similar_to_NBS-LRR_type_resistance_protein_(Fragment).";category_"II_:_Similar_to_known_protein";GO_id_"GO:0005524_:_ATP_binding";GO_id_"GO:0006915_:_apoptosis";GO_id_"GO:0006952_:_defense_response	3.43964	3.76109	1.01542	1.15746
Os02g0635000	Similar_to_Nitrilase_1.";category_"II_:_Similar_to_known_protein	2.11023	2.11592	0.864893	0.855153
Os02g0232900	Similar_to_NOD26-like_membrane_integral_protein_ZmNIP1-1.";category_"II_:_Similar_to_known_protein";GO_id_"GO:0005215_:_transporter_activity";GO_id_"GO:0006810_:_transport";GO_id_"GO:0016020_:_membrane	2.47628	2.99907	1.33431	1.19635
Os07g0644200	Similar_to_NodH_(Fragment).";category_"II_:_Similar_to_known_protein	2.22176	2.17539	1.11763	1.3191
Os10g0456500	Similar_to_Nodulin_6l.";category_"II_:_Similar_to_known_protein";GO_id_"GO:0001760_:_aminocarboxymuconate-semialdehyde_decarboxylase_activity";GO_id_"GO:0004356_:_glutamate-ammonia_ligase_activity";GO_id_"GO:0006542_:_glutamine_biosynthesis";GO_id_"GO:0006807_:_nitrogen_compound_metabolism	2.62741	2.97368	1.08973	1.09084
Os12g0569700	Similar_to_Non-cell-autonomous_heat_shock_cognate_protein_70.";category_"II_:_Similar_to_known_protein	2.01797	2.17954	1.26806	1.39959
Os02g0142300	Similar_to_Nuclear_protein-like.";category_"II_:_Similar_to_known_protein	2.32234	3.21826	1.06281	1.07951
Os01g0721900	Similar_to_Nuclear_RNA_binding_protein_B_(Fragment).";category_"II_:_Similar_to_known_protein	5.04616	2.9708	1.16191	1.15764
Os09g0543400	Similar_to_Ornithine_decarboxylase_(EC_4.1.1.17).";category_"II_:_Similar_to_known_protein";GO_id_"GO:0003824_:_catalytic_activity	2.01587	2.00108	1.02514	0.710839
Os09g0442300	Similar_to_Oryzain_gamma_chain_precursor_(EC_3.4.22.-).";category_"II_:_Similar_to_known_protein";GO_id_"GO:0004197_:_cysteine-type_endopeptidase_activity";GO_id_"GO:0006508_:_proteolysis	1.96395	2.35608	0.980325	0.793063
Os02g0559400	Similar_to_Oxo-phytodienoic_acid_reductase.";category_"II_:_Similar_to_known_protein";GO_id_"GO:0006118_:_electron_transport	3.03483	3.22636	1.23157	1.2426
Os05g0393400	Similar_to_PAC_(Fragment).";category_"II_:_Similar_to_known_protein	3.64397	3.34933	0.928503	0.901122
Os03g0405500	Similar_to_PDI-like_protein.";category_"II_:_Similar_to_known_protein";GO_id_"GO:0005489_:_electron_transporter_activity";GO_id_"GO:0006118_:_electron_transport	2.33666	2.36024	0.997229	1.17928
Os02g0528900	Similar_to_PDR9_ABC_transporter.";category_"II_:_Similar_to_known_protein	2.16095	3.07939	1.35156	0.968438
Os01g0319000	Similar_to_Pectin_acetylesterase_(Fragment).";category_"II_:_Similar_to_known_protein	2.56152	2.83001	0.770352	0.850462
Os01g0312500	Similar_to_Pectin_methylesterase_isoform_alpha_(EC_3.1.1.11)_(Fragment).";category_"II_:_Similar_to_known_protein";GO_id_"GO:0005618_:_cell_wall";GO_id_"GO:0030599_:_pectinesterase_activity	2.85026	2.34381	1.01606	1.57976
Os01g0926600	Similar_to_Pectin-glucuronyltransferase.";category_"II_:_Similar_to_known_protein	3.78434	3.9339	1.16777	1.28595
Os08g0369000	Similar_to_Permease_1.";category_"II_:_Similar_to_known_protein";GO_id_"GO:0005215_:_transporter_activity";GO_id_"GO:0006810_:_transport	2.60384	2.59795	0.976258	1.26015
Os02g0741800	Similar_to_Permease_1.";category_"II_:_Similar_to_known_protein";GO_id_"GO:0005215_:_transporter_activity";GO_id_"GO:0006810_:_transport	2.55305	2.27006	1.06081	1.20496
Os07g0104100	Similar_to_Peroxidase_27_precursor_(EC_1.11.1.7)_(Atperox_P27)_(PRXR7)_(ATP12a).";category_"II_:_Similar_to_known_protein";GO_id_"GO:0004601_:_peroxidase_activity	2.7523	2.4956	0.956603	1.21888
Os01g0239200	Similar_to_Phophate_translocator_(Fragment).";category_"II_:_Similar_to_known_protein";GO_id_"GO:0005215_:_transporter_activity";GO_id_"GO:0006810_:_transport	3.43535	2.5361	0.947585	1.1604
Os05g0121900	Similar_to_Phosphate/phosphoenolpyruvate_translocator_protein-like.";category_"II_:_Similar_to_known_protein	2.57654	2.22499	0.935869	1.04667
Os03g0711200	Similar_to_Phosphatidylinositol_4-kinase_alpha_(Fragment).";category_"II_:_Similar_to_known_protein	3.59349	4.92712	0.943144	1.0716
Os09g0315700	Similar_to_Phosphoenolpyruvate_carboxylase_(EC_4.1.1.31)_(PEPCase).";category_"II_:_Similar_to_known_protein";GO_id_"GO:0006099_:_tricarboxylic_acid_cycle	2.4038	2.08246	1.17833	1.08187
Os03g0712700	Similar_to_Phosphoglucomutase,_cytoplasmic_2_(EC_5.4.2.2)_(Glucose_phosphomutase_2)_(PGM_2).";category_"II_:_Similar_to_known_protein	2.96926	2.34003	1.36239	1.22376
Os02g0664000	Similar_to_Phospholipid_hydroperoxide_glutathione_peroxidase,_chloroplast_precursor_(EC_1.11.1.12)_(PHGPx).";category_"II_:_Similar_to_known_protein";GO_id_"GO:0004602_:_glutathione_peroxidase_activity	2.37299	2.20696	1.14818	1.04024
Os04g0683800	Similar_to_Phosphoribosyltransferase_(Fragment).";category_"II_:_Similar_to_known_protein	2.59603	3.10103	0.926756	1.24582
Os01g0176400	Similar_to_Photoreceptor-interacting_protein-like.";category_"II_:_Similar_to_known_protein	1.95776	2.43717	1.1758	1.14705
Os04g0442800	Similar_to_Phragmoplast-associated_kinesin-related_protein_1_(Fragment).";category_"II_:_Similar_to_known_protein";GO_id_"GO:0003777_:_microtubule_motor_activity";GO_id_"GO:0005524_:_ATP_binding";GO_id_"GO:0005875_:_microtubule_associated_complex	2.88542	2.7599	1.16407	1.0071
Os03g0103200	Similar_to_Physical_impedance_induced_protein.";category_"II_:_Similar_to_known_protein	2.39135	3.01727	1.1526	0.922847
Os07g0604300	Similar_to_Phytochelatin_synthetase_(Fragment).";category_"II_:_Similar_to_known_protein	3.36059	3.06747	1.61144	1.21163
Os05g0386800	Similar_to_Phytochelatin_synthetase-like_protein_2.";category_"II_:_Similar_to_known_protein	2.04678	2.71441	1.05978	1.10342
Os04g0672100	Similar_to_Phytosulfokine_receptor_precursor_(EC_2.7.1.37)_(Phytosulfokine_LRR_receptor_kinase).";category_"II_:_Similar_to_known_protein";GO_id_"GO:0004672_:_protein_kinase_activity";GO_id_"GO:0004674_:_protein_serine/threonine_kinase_activity";GO_id_"GO:0005524_:_ATP_binding	2.52541	2.72121	0.964459	0.986522
Os12g0265100	Similar_to_Pinoresinol-lariciresinol_reductase_TH2.";category_"II_:_Similar_to_known_protein";GO_id_"GO:0006808_:_regulation_of_nitrogen_utilization	2.13998	2.49218	1.04465	1.02142
Os08g0364900	Similar_to_Pirin-like_protein.";category_"II_:_Similar_to_known_protein	4.15333	3.26415	0.940662	0.545276
Os12g0281300	Similar_to_Pi-ta_protein.";category_"II_:_Similar_to_known_protein";GO_id_"GO:0005489_:_electron_transporter_activity";GO_id_"GO:0005524_:_ATP_binding";GO_id_"GO:0006118_:_electron_transport";GO_id_"GO:0006915_:_apoptosis";GO_id_"GO:0006952_:_defense_response	3.22934	2.51239	1.08728	1.24474
Os04g0668900	Similar_to_Plastid_terminal_oxidase.";category_"II_:_Similar_to_known_protein";GO_id_"GO:0005740_:_mitochondrial_envelope	2.21564	2.07118	1.14196	0.94298
Os07g0245200	Similar_to_Polygalacturonase-like_protein.";category_"II_:_Similar_to_known_protein";GO_id_"GO:0004650_:_polygalacturonase_activity	2.53767	3.50373	1.05509	1.22064
Os04g0628100	Similar_to_Polyubiquitin.";category_"II_:_Similar_to_known_protein	3.0938	2.04236	0.661312	0.48347
Os03g0575200	Similar_to_Potassium_transporter_1_(OsHAK1).";category_"II_:_Similar_to_known_protein";GO_id_"GO:0006813_:_potassium_ion_transport";GO_id_"GO:0015079_:_potassium_ion_transporter_activity	2.30598	3.57085	0.950801	1.37454
Os07g0509200	Similar_to_Potassium_transporter_7_(AtPOT7)_(AtHAK7).";category_"II_:_Similar_to_known_protein";GO_id_"GO:0006813_:_potassium_ion_transport";GO_id_"GO:0015079_:_potassium_ion_transporter_activity	2.06879	2.26069	1.27561	1.29507
Os01g0935500	Similar_to_Potassium_transporter_7_(OsHAK7).";category_"II_:_Similar_to_known_protein";GO_id_"GO:0006813_:_potassium_ion_transport";GO_id_"GO:0015079_:_potassium_ion_transporter_activity	2.44736	2.13546	1.06506	1.07716
Os06g0565900	Similar_to_Potential_phospholipid-transporting_ATPase_4_(EC_3.6.3.1)_(Aminophospholipid_flippase_4).";category_"II_:_Similar_to_known_protein";GO_id_"GO:0005524_:_ATP_binding";GO_id_"GO:0006812_:_cation_transport";GO_id_"GO:0016020_:_membrane";GO_id_"GO:0016021_:_integral_to_membrane	2.20531	1.98314	1.49737	1.04272
Os03g0841700	Similar_to_Prohibitin.";category_"II_:_Similar_to_known_protein	2.46716	2.22986	1.0502	1.06434
Os12g0560700	Similar_to_PROLIFERA_protein.";category_"II_:_Similar_to_known_protein";GO_id_"GO:0003676_:_nucleic_acid_binding";GO_id_"GO:0003677_:_DNA_binding";GO_id_"GO:0005524_:_ATP_binding";GO_id_"GO:0005634_:_nucleus";GO_id_"GO:0006270_:_DNA_replication_initiation	2.35339	2.31759	0.951626	1.27224
Os08g0529100	Similar_to_Proteasome_subunit_beta_type_1_(EC_3.4.25.1)_(20S_proteasome_alpha_subunit_F)_(20S_proteasome_subunit_beta-6).";category_"II_:_Similar_to_known_protein";GO_id_"GO:0004175_:_endopeptidase_activity";GO_id_"GO:0004298_:_threonine_endopeptidase_activity";GO_id_"GO:0005839_:_proteasome_core_complex_(sensu_Eukaryota)	2.78534	2.74261	1.81911	0.958242
Os09g0258500	Similar_to_Protein_kinase_(EC_2.7.1.-)_(Clone_OSPK_2.1)_(Fragment).";category_"II_:_Similar_to_known_protein";GO_id_"GO:0004672_:_protein_kinase_activity";GO_id_"GO:0004674_:_protein_serine/threonine_kinase_activity";GO_id_"GO:0005524_:_ATP_binding	2.28293	2.13068	1.14841	1.1482
Os09g0478500	Similar_to_Protein_kinase_KIPK.";category_"II_:_Similar_to_known_protein";GO_id_"GO:0004672_:_protein_kinase_activity";GO_id_"GO:0004674_:_protein_serine/threonine_kinase_activity";GO_id_"GO:0005524_:_ATP_binding	2.29772	2.10182	0.950728	0.992108
Os03g0268000	Similar_to_Protein_phosphatase_1,_catalytic_gsmms_subunit.";category_"II_:_Similar_to_known_protein	2.13269	2.1607	1.0258	0.92911
Os01g0846300	Similar_to_Protein_phosphatase_2C.";category_"II_:_Similar_to_known_protein";GO_id_"GO:0003824_:_catalytic_activity";GO_id_"GO:0004722_:_protein_serine/threonine_phosphatase_activity";GO_id_"GO:0006470_:_protein_amino_acid_dephosphorylation	2.29832	2.18994	1.00968	1.12453
Os01g0552300	Similar_to_Protein_phosphatase-2C.";category_"II_:_Similar_to_known_protein	2.56685	2.41061	1.08483	0.928267
Os11g0433500	Similar_to_Protein_transport_protein_Sec23A_(SEC23-related_protein_A).";category_"II_:_Similar_to_known_protein";GO_id_"GO:0005515_:_protein_binding";GO_id_"GO:0006886_:_intracellular_protein_transport";GO_id_"GO:0006888_:_ER_to_Golgi_vesicle-mediated_transport	1.94065	2.82757	1.07682	1.12497
Os06g0653900	Similar_to_Protein_transport_protein_SEC61_gamma_subunit.";category_"II_:_Similar_to_known_protein";GO_id_"GO:0006605_:_protein_targeting";GO_id_"GO:0006886_:_intracellular_protein_transport";GO_id_"GO:0015031_:_protein_transport";GO_id_"GO:0015450_:_protein_translocase_activity	2.2695	2.02759	1.05396	1.14679
Os03g0610800	Similar_to_Protein_zx.";category_"II_:_Similar_to_known_protein	2.28964	2.01121	1.20203	0.921355
Os03g0844100	Similar_to_Pti1_kinase-like_protein.";category_"II_:_Similar_to_known_protein";GO_id_"GO:0004672_:_protein_kinase_activity";GO_id_"GO:0004713_:_protein-tyrosine_kinase_activity";GO_id_"GO:0005524_:_ATP_binding	2.12813	2.1314	0.943327	1.10398
Os09g0538400	Similar_to_P-type_R2R3_Myb_protein_(Fragment).";category_"II_:_Similar_to_known_protein";GO_id_"GO:0003677_:_DNA_binding";GO_id_"GO:0005634_:_nucleus	2.43063	2.22313	1.12533	1.31286
Os11g0151700	Similar_to_Purple_acid_phosphatase.";category_"II_:_Similar_to_known_protein	2.80118	3.18788	0.86155	0.449358
Os06g0612800	Similar_to_PVPR3_protein.";category_"II_:_Similar_to_known_protein";GO_id_"GO:0003677_:_DNA_binding	2.10681	1.95234	1.18542	1.03188
Os08g0536000	Similar_to_Pyruvate_dehydrogenase_E1_beta_subunit_isoform_1_(EC_1.2.4.1).";category_"II_:_Similar_to_known_protein	2.19174	2.65143	1.48832	0.955936
Os09g0469900	Similar_to_Queuine_tRNA-ribosyltransferase_(EC_2.4.2.29)_(tRNA-guanine_transglycosylase)_(Guanine_insertion_enzyme).";category_"II_:_Similar_to_known_protein";GO_id_"GO:0006400_:_tRNA_modification";GO_id_"GO:0008479_:_queuine_tRNA-ribosyltransferase_activity	2.35251	2.23954	0.998879	0.939716
Os09g0503100	Similar_to_Quinone-oxidoreductase_QR1_(Fragment).";category_"II_:_Similar_to_known_protein";GO_id_"GO:0008270_:_zinc_ion_binding	2.014	2.36516	0.837316	1.03749
Os01g0269100	Similar_to_Rab_proteins_geranylgeranyltransferase_component_A_2_(Rab_escort_protein_2)_(REP-2)_(Choroideraemia-like_protein).";category_"II_:_Similar_to_known_protein	2.16323	2.73197	0.938462	1.13967
Os01g0714900	Similar_to_RAB7A.";category_"II_:_Similar_to_known_protein";GO_id_"GO:0005525_:_GTP_binding";GO_id_"GO:0007264_:_small_GTPase_mediated_signal_transduction	1.97298	2.12633	1.17456	1.16878
Os01g0967200	Similar_to_Rac_GTPase_activating_protein_1.";category_"II_:_Similar_to_known_protein	1.97464	2.20585	0.999156	1.13306
Os02g0679500	Similar_to_Rac_GTPase_activating_protein_1.";category_"II_:_Similar_to_known_protein	2.10169	2.24534	1.02754	1.00042
Os12g0533400	Similar_to_Rac_GTPase_activating_protein_1.";category_"II_:_Similar_to_known_protein	2.40641	2.15535	1.1654	1.28102
Os04g0577200	Similar_to_Rac_GTPase_activating_protein_1.";category_"II_:_Similar_to_known_protein	3.15791	2.06399	1.27359	1.0975
Os02g0706400	Similar_to_RADIALIS.";category_"II_:_Similar_to_known_protein";GO_id_"GO:0003677_:_DNA_binding	2.02412	2.19798	0.963681	1.28151
Os04g0554600	Similar_to_RCc3_protein.";category_"II_:_Similar_to_known_protein	2.0789	2.03434	1.28692	1.36394
Os04g0683600	Similar_to_Receptor_kinase-like_protein.";category_"II_:_Similar_to_known_protein";GO_id_"GO:0004672_:_protein_kinase_activity";GO_id_"GO:0004713_:_protein-tyrosine_kinase_activity";GO_id_"GO:0005524_:_ATP_binding	2.22555	1.94372	1.03851	1.22279
Os01g0366300	Similar_to_Receptor_protein_kinase.";category_"II_:_Similar_to_known_protein";GO_id_"GO:0004672_:_protein_kinase_activity";GO_id_"GO:0004674_:_protein_serine/threonine_kinase_activity";GO_id_"GO:0004713_:_protein-tyrosine_kinase_activity";GO_id_"GO:0005524_:_ATP_binding	2.17455	2.31962	1.44873	1.25691
Os07g0541400	Similar_to_Receptor_protein_kinase.";category_"II_:_Similar_to_known_protein";GO_id_"GO:0004672_:_protein_kinase_activity";GO_id_"GO:0004674_:_protein_serine/threonine_kinase_activity";GO_id_"GO:0005524_:_ATP_binding	2.49706	2.44485	0.892492	0.775711
Os04g0506100	Similar_to_Receptor-like_protein_kinase.";category_"II_:_Similar_to_known_protein";GO_id_"GO:0004672_:_protein_kinase_activity";GO_id_"GO:0005524_:_ATP_binding	2.34594	2.62436	0.856288	1.02848
Os02g0824500	Similar_to_Remorin.";category_"II_:_Similar_to_known_protein	2.10328	1.96422	1.0279	1.17925
Os03g0681900	Similar_to_RGP-3_(Fragment).";category_"II_:_Similar_to_known_protein";GO_id_"GO:0000166_:_nucleotide_binding";GO_id_"GO:0003676_:_nucleic_acid_binding	2.36008	2.04263	1.13168	1.2802
Os02g0719000	Similar_to_Rho_GDP-dissociation_inhibitor_1_(Rho_GDI-1)_(AtRhoGDI1).";category_"II_:_Similar_to_known_protein";GO_id_"GO:0005094_:_Rho_GDP-dissociation_inhibitor_activity	2.37637	2.17319	1.2941	1.22256
Os01g0662200	Similar_to_Ribosomal_protein_L12.";category_"II_:_Similar_to_known_protein";GO_id_"GO:0003735_:_structural_constituent_of_ribosome";GO_id_"GO:0005622_:_intracellular";GO_id_"GO:0005840_:_ribosome	2.77196	2.4441	1.01506	0.835156
Os05g0243200	Similar_to_Ribosomal_protein_L13.";category_"II_:_Similar_to_known_protein";GO_id_"GO:0003735_:_structural_constituent_of_ribosome";GO_id_"GO:0005622_:_intracellular";GO_id_"GO:0005840_:_ribosome	2.15699	2.10342	1.04908	1.01186
Os02g0255200	Similar_to_Ribosomal_protein_S15a_homolog.";category_"II_:_Similar_to_known_protein";GO_id_"GO:0003735_:_structural_constituent_of_ribosome";GO_id_"GO:0005622_:_intracellular";GO_id_"GO:0005840_:_ribosome	2.94579	2.49947	1.06245	0.87512
Os08g0559200	Similar_to_Ribosomal_protein_S25_(40S_ribosomal_25S_subunit).";category_"II_:_Similar_to_known_protein	2.48405	2.11282	1.03159	1.09152
Os01g0823300	Similar_to_Ribosomal_protein_S26.";category_"II_:_Similar_to_known_protein";GO_id_"GO:0003735_:_structural_constituent_of_ribosome";GO_id_"GO:0005622_:_intracellular";GO_id_"GO:0005840_:_ribosome	2.16563	2.04106	1.07925	1.4508
Os05g0359500	Similar_to_RING-H2_finger_protein_ATL5C_precursor.";category_"II_:_Similar_to_known_protein";GO_id_"GO:0005515_:_protein_binding	2.2321	2.55214	1.47569	0.898551
Os01g0926200	Similar_to_RING-H2_finger_protein_RHF1a_(Fragment).";category_"II_:_Similar_to_known_protein";GO_id_"GO:0005515_:_protein_binding	2.08897	2.28592	1.18367	0.970542
Os05g0140500	Similar_to_RNA_binding_motif_protein_8B-related.";category_"II_:_Similar_to_known_protein";GO_id_"GO:0000166_:_nucleotide_binding	2.32723	2.12032	1.13236	1.04795
Os02g0641800	Similar_to_RNA_helicase_(Fragment).";category_"II_:_Similar_to_known_protein";GO_id_"GO:0003676_:_nucleic_acid_binding";GO_id_"GO:0004386_:_helicase_activity";GO_id_"GO:0005524_:_ATP_binding	2.26641	2.38059	0.900917	1.08982
Os03g0805200	Similar_to_RNA_helicase_(Fragment).";category_"II_:_Similar_to_known_protein";GO_id_"GO:0003676_:_nucleic_acid_binding";GO_id_"GO:0004386_:_helicase_activity";GO_id_"GO:0005524_:_ATP_binding	2.66975	3.50252	1.06837	1.09473
Os09g0442600	Similar_to_RSH2.";category_"II_:_Similar_to_known_protein	4.336	3.85018	0.847864	0.574313
Os02g0611200	Similar_to_S-adenosylmethionine_decarboxylase_proenzyme_(EC_4.1.1.50)_(AdoMetDC)_(SamDC)_(Induced_stolen_tip_protein_TUB13)_[Contains:_S-_adenosylmethionine_decarboxylase_alpha_chain;_S-adenosylmethionine_decarboxylase_beta_chain].";category_"II_:_Similar_to_known_protein";GO_id_"GO:0004014_:_adenosylmethionine_decarboxylase_activity";GO_id_"GO:0006597_:_spermine_biosynthesis	2.19497	2.33115	0.861914	0.897802
Os07g0633200	Similar_to_SC35-like_splicing_factor_SCL30a,_30a_kD.";category_"II_:_Similar_to_known_protein";GO_id_"GO:0000166_:_nucleotide_binding	2.55461	2.03825	1.00369	0.61275
Os01g0842200	Similar_to_Scarecrow-like_9_(Fragment).";category_"II_:_Similar_to_known_protein	1.96048	2.1311	0.893771	0.704518
Os06g0508700	Similar_to_Scye1-prov_protein.";category_"II_:_Similar_to_known_protein";GO_id_"GO:0000049_:_tRNA_binding";GO_id_"GO:0003676_:_nucleic_acid_binding";GO_id_"GO:0004825_:_methionine-tRNA_ligase_activity";GO_id_"GO:0005524_:_ATP_binding";GO_id_"GO:0006412_:_protein_biosynthesis	2.7574	2.58325	1.08313	1.03127
Os04g0595800	Similar_to_Secretory_carrier_membrane_protein.";category_"II_:_Similar_to_known_protein";GO_id_"GO:0015031_:_protein_transport	2.06572	2.37832	1.03753	1.2774
Os03g0347500	Similar_to_Senescence-associated_protein_(SAG29).";category_"II_:_Similar_to_known_protein";GO_id_"GO:0005554_:_molecular_function_unknown	4.73369	2.36445	0.992603	0.589929
Os04g0636400	Similar_to_Senescence-associated_protein_6.";category_"II_:_Similar_to_known_protein";GO_id_"GO:0003676_:_nucleic_acid_binding";GO_id_"GO:0004519_:_endonuclease_activity	2.49373	2.29134	1.07648	1.06139
Os07g0537300	Similar_to_Serine/threonine_kinase_receptor-like_protein.";category_"II_:_Similar_to_known_protein	1.94629	2.17114	1.90229	1.06351
Os03g0748400	Similar_to_Serine/threonine-protein_kinase_SPRK1_(EC_2.7.1.37)_(Serine/arginine-_rich_protein_specific_kinase_1)_(SR-protein-specific_kinase_1)_(SFRS_protein_kinase_1).";category_"II_:_Similar_to_known_protein";GO_id_"GO:0004672_:_protein_kinase_activity";GO_id_"GO:0004674_:_protein_serine/threonine_kinase_activity";GO_id_"GO:0005524_:_ATP_binding	1.96543	2.14229	1.15854	1.18494
Os01g0833500	Similar_to_Serine_carboxypeptidase_II-1_precursor_(EC_3.4.16.6)_(CP-MII.1)_(Fragment).";category_"II_:_Similar_to_known_protein";GO_id_"GO:0003824_:_catalytic_activity";GO_id_"GO:0004185_:_serine_carboxypeptidase_activity	2.26906	2.00043	1.07739	1.13095
Os10g0548000	Similar_to_Short-chain_dehydrogenase_Tic32.";category_"II_:_Similar_to_known_protein";GO_id_"GO:0008152_:_metabolism	2.20295	2.64895	1.35417	1.19456
Os02g0776700	Similar_to_Single_myb_histone_6.";category_"II_:_Similar_to_known_protein";GO_id_"GO:0003677_:_DNA_binding";GO_id_"GO:0005634_:_nucleus	2.08022	1.9472	1.05992	1.04571
Os03g0161800	Similar_to_SIPL.";category_"II_:_Similar_to_known_protein	3.17877	2.24876	0.598196	0.333915
Os01g0121100	Similar_to_SLL2.";category_"II_:_Similar_to_known_protein	2.55213	2.43892	1.15464	1.17039
Os05g0566200	Similar_to_Small_CTD_phosphatase_1_splice_variant.";category_"II_:_Similar_to_known_protein	3.85091	4.04216	1.31833	0.686237
Os08g0151400	Similar_to_Small_nuclear_ribonucleoprotein_homolog.";category_"II_:_Similar_to_known_protein";GO_id_"GO:0005634_:_nucleus";GO_id_"GO:0005732_:_small_nucleolar_ribonucleoprotein_complex";GO_id_"GO:0006397_:_mRNA_processing	2.10749	2.56091	1.06708	1.09663
Os04g0679000	Similar_to_Sorbitol_transporter.";category_"II_:_Similar_to_known_protein";GO_id_"GO:0005215_:_transporter_activity";GO_id_"GO:0005351_:_sugar_porter_activity";GO_id_"GO:0006810_:_transport";GO_id_"GO:0008643_:_carbohydrate_transport";GO_id_"GO:0016020_:_membrane	2.49098	2.60087	0.912217	1.44985
Os02g0146400	Similar_to_Splicing_factor_3B_subunit_1_(Spliceosome_associated_protein_155)_(SAP_155)_(SF3b155)_(Pre-mRNA_splicing_factor_SF3b_155_kDa_subunit).";category_"II_:_Similar_to_known_protein	2.03811	2.27374	1.00539	1.05596
Os05g0162600	Similar_to_Splicing_factor_RSZ33.";category_"II_:_Similar_to_known_protein";GO_id_"GO:0000166_:_nucleotide_binding";GO_id_"GO:0003676_:_nucleic_acid_binding	2.4781	2.1745	1.16105	1.20081
Os06g0689600	Similar_to_S-receptor_kinase-like_protein_1.";category_"II_:_Similar_to_known_protein";GO_id_"GO:0004672_:_protein_kinase_activity";GO_id_"GO:0004674_:_protein_serine/threonine_kinase_activity";GO_id_"GO:0005524_:_ATP_binding	2.61843	2.51593	1.22961	0.854195
Os02g0744700	Similar_to_Starch_synthase_isoform_zSTSII-2_(EC_2.4.1.21).";category_"II_:_Similar_to_known_protein";GO_id_"GO:0009011_:_starch_synthase_activity";GO_id_"GO:0009058_:_biosynthesis	2.33068	2.3228	0.775352	0.915448
Os04g0179200	Similar_to_Stem_secoisolariciresinol_dehydrogenase_(Fragment).";category_"II_:_Similar_to_known_protein";GO_id_"GO:0008152_:_metabolism	5.56268	3.56301	1.89287	1.58961
Os04g0179100	Similar_to_Stem_secoisolariciresinol_dehydrogenase_(Fragment).";category_"II_:_Similar_to_known_protein";GO_id_"GO:0008152_:_metabolism	10.7946	5.26511	2.07862	1.70758
Os07g0671800	Similar_to_Stress-related_protein-like_protein_(Fragment).";category_"II_:_Similar_to_known_protein	4.83899	2.30788	1.14097	1.01205
Os05g0144900	Similar_to_Sucrose-phosphatase_(EC_3.1.3.24).";category_"II_:_Similar_to_known_protein	1.96804	2.38276	1.26586	1.11645
Os03g0197100	Similar_to_Sugar_transporter_protein.";category_"II_:_Similar_to_known_protein";GO_id_"GO:0005215_:_transporter_activity";GO_id_"GO:0005351_:_sugar_porter_activity";GO_id_"GO:0006810_:_transport";GO_id_"GO:0008643_:_carbohydrate_transport";GO_id_"GO:0016020_:_membrane	3.72643	2.358	0.672136	0.625276
Os07g0586500	Similar_to_SUMO_activating_enzyme_2.";category_"II_:_Similar_to_known_protein";GO_id_"GO:0003824_:_catalytic_activity";GO_id_"GO:0004839_:_ubiquitin_activating_enzyme_activity";GO_id_"GO:0006464_:_protein_modification	2.2902	2.58887	1.21252	1.19633
Os10g0536000	Similar_to_SUMO_E2_conjugating_enzyme_SCE1.";category_"II_:_Similar_to_known_protein";GO_id_"GO:0004842_:_ubiquitin-protein_ligase_activity";GO_id_"GO:0006464_:_protein_modification	2.14649	2.4042	1.09574	0.901158
Os12g0507500	Similar_to_SWIb_domain-containing_protein_(Fragment).";category_"II_:_Similar_to_known_protein	2.66007	2.28258	1.09843	1.20957
Os01g0915600	Similar_to_TA1_protein_(Fragment).";category_"II_:_Similar_to_known_protein";GO_id_"GO:0005634_:_nucleus";GO_id_"GO:0030528_:_transcription_regulator_activity	2.42181	1.9983	1.00731	0.965562
Os04g0476800	Similar_to_TA5_protein_(Fragment).";category_"II_:_Similar_to_known_protein	2.20132	3.16138	0.958901	0.94919
Os03g0204900	Similar_to_TATA-binding_protein_associated_factor_2N_(RNA-binding_protein_56)_(TAFII68)_(TAF(II)68).";category_"II_:_Similar_to_known_protein	11.6403	8.3784	1.47971	1.03079
Os01g0501700	Similar_to_TATC_(CpTatC).";category_"II_:_Similar_to_known_protein	2.4137	2.02104	1.24574	0.806519
Os10g0527400	Similar_to_Tau_class_GST_protein_3.";category_"II_:_Similar_to_known_protein	2.63393	2.30586	0.87278	0.765211
Os01g0834200	Similar_to_T-cell_immune_regulator_1_transcript_variant_3_(Fragment).";category_"II_:_Similar_to_known_protein";GO_id_"GO:0015992_:_proton_transport	2.47473	2.78004	1.15979	1.26235
Os06g0562600	Similar_to_T-complex_protein_1,_epsilon_subunit_(TCP-1-epsilon)_(CCT-epsilon)_(TCP-K36).";category_"II_:_Similar_to_known_protein";GO_id_"GO:0005515_:_protein_binding";GO_id_"GO:0005524_:_ATP_binding";GO_id_"GO:0006457_:_protein_folding";GO_id_"GO:0044267_:_cellular_protein_metabolism	4.44256	5.04154	1.11305	1.28408
Os02g0247200	Similar_to_T-complex_protein_1,_gamma_subunit_(TCP-1-gamma)_(CCT-gamma)_(Matricin)_(mTRiC-P5).";category_"II_:_Similar_to_known_protein";GO_id_"GO:0005515_:_protein_binding";GO_id_"GO:0005524_:_ATP_binding";GO_id_"GO:0006457_:_protein_folding";GO_id_"GO:0044267_:_cellular_protein_metabolism	2.18012	2.82709	1.06743	1.23742
Os02g0612900	Similar_to_Temperature_stress-induced_lipocalin.";category_"II_:_Similar_to_known_protein";GO_id_"GO:0005488_:_binding";GO_id_"GO:0006810_:_transport	3.50058	2.13173	0.875638	0.61026
Os05g0256000	Similar_to_TGF-beta_receptor-interacting_protein_1.";category_"II_:_Similar_to_known_protein	1.94935	2.08496	1.10645	1.23969
Os06g0153900	Similar_to_Thiol_methyltransferase_2.";category_"II_:_Similar_to_known_protein";GO_id_"GO:0005737_:_cytoplasm";GO_id_"GO:0008119_:_thiopurine_S-methyltransferase_activity";GO_id_"GO:0008152_:_metabolism	2.79583	1.95775	1.00593	0.943762
Os04g0434800	Similar_to_Thylakoid-bound_ascorbate_peroxidase_(EC_1.11.1.11)_(Fragment).";category_"II_:_Similar_to_known_protein";GO_id_"GO:0004601_:_peroxidase_activity	2.29573	2.88676	1.0567	1.00251
Os06g0213200	Similar_to_Tic22.";category_"II_:_Similar_to_known_protein	2.63678	2.32099	0.862775	0.820439
Os03g0240500	Similar_to_Toc34-2_protein.";category_"II_:_Similar_to_known_protein";GO_id_"GO:0005525_:_GTP_binding";GO_id_"GO:0006886_:_intracellular_protein_transport";GO_id_"GO:0009707_:_chloroplast_outer_membrane	2.36426	2.60176	1.23824	0.864317
Os09g0279600	Similar_to_Topoisomerase_6_subunit_B.";category_"II_:_Similar_to_known_protein	2.28829	1.94207	1.28566	1.29034
Os08g0120500	Similar_to_Topoisomerase-like_protein.";category_"II_:_Similar_to_known_protein	2.17859	2.26909	0.825766	0.944194
Os07g0454700	Similar_to_Trafficking_protein_particle_complex_subunit_4_(Synbindin)_(TRS23_homolog).";category_"II_:_Similar_to_known_protein";GO_id_"GO:0005801_:_Golgi_cis-face";GO_id_"GO:0006810_:_transport	2.00323	2.36298	1.0544	0.988798
Os01g0926300	Similar_to_Transaldolase_(EC_2.2.1.2).";category_"II_:_Similar_to_known_protein";GO_id_"GO:0004801_:_transaldolase_activity";GO_id_"GO:0005737_:_cytoplasm";GO_id_"GO:0005975_:_carbohydrate_metabolism	2.39207	2.49139	1.19462	0.993914
Os03g0851000	Similar_to_Transcription_factor_homolog_BTF3-like_protein.";category_"II_:_Similar_to_known_protein	2.25702	2.76394	0.914767	1.04183
Os05g0541400	Similar_to_Transcription_factor_LAX_PANICLE.";category_"II_:_Similar_to_known_protein";GO_id_"GO:0005634_:_nucleus";GO_id_"GO:0030528_:_transcription_regulator_activity	4.95681	7.57447	0.409265	0.747548
Os01g0702700	Similar_to_Transcription_factor_MYB86_(Myb-related_protein_86)_(AtMYB86)_(Myb_homolog_4)_(AtMyb4).";category_"II_:_Similar_to_known_protein";GO_id_"GO:0003677_:_DNA_binding";GO_id_"GO:0005634_:_nucleus	2.74818	3.21143	1.37178	1.37243
Os07g0205200	Similar_to_Transcription_initiation_factor_TFIID_subunit_5_(Transcription_initiation_factor_TFIID_100_kDa_subunit)_(TAF(II)100)_(TAFII-100)_(TAFII100).";category_"II_:_Similar_to_known_protein	2.91005	2.61464	1.12337	1.22736
Os12g0615700	Similar_to_TRANSPARENT_TESTA_12_protein.";category_"II_:_Similar_to_known_protein";GO_id_"GO:0006855_:_multidrug_transport";GO_id_"GO:0015238_:_drug_transporter_activity";GO_id_"GO:0015297_:_antiporter_activity	3.50478	2.63931	1.12617	1.07763
Os04g0395600	Similar_to_TRANSPORT_INHIBITOR_RESPONSE_1_protein_(F-box/LRR-repeat_protein_1).";category_"II_:_Similar_to_known_protein	2.1993	2.22235	1.09294	0.940827
Os03g0755100	Similar_to_Transporter_associated_with_antigen_processing-like_protein.";category_"II_:_Similar_to_known_protein";GO_id_"GO:0000166_:_nucleotide_binding";GO_id_"GO:0005524_:_ATP_binding";GO_id_"GO:0006810_:_transport";GO_id_"GO:0016021_:_integral_to_membrane";GO_id_"GO:0016887_:_ATPase_activity	2.39222	2.05308	1.12049	0.894666
Os03g0822100	Similar_to_Transposase_(Fragment).";category_"II_:_Similar_to_known_protein	2.1851	2.25565	1.21418	1.20626
Os10g0521000	Similar_to_TRE1_protein_(Fragment).";category_"II_:_Similar_to_known_protein	2.50458	2.70278	1.06255	1.18593
Os07g0624600	Similar_to_Trehalose-6-phosphate_phosphatase.";category_"II_:_Similar_to_known_protein";GO_id_"GO:0003824_:_catalytic_activity";GO_id_"GO:0005992_:_trehalose_biosynthesis	3.78815	2.51516	2.02122	1.12516
Os10g0115600	Similar_to_U1_small_nuclear_ribonucleoprotein_70_kDa_(U1_snRNP_70_kDa)_(snRNP70)_(U1-70K)._Splice_isoform_Short.";category_"II_:_Similar_to_known_protein";GO_id_"GO:0000166_:_nucleotide_binding	2.11927	2.33396	1.08844	1.35187
Os10g0160000	Similar_to_Ubiquitin_carboxyl-terminal_hydrolase_12_(EC_3.1.2.15)_(Ubiquitin_thiolesterase_12)_(Ubiquitin-specific_processing_protease_12)_(Deubiquitinating_enzyme_12).";category_"II_:_Similar_to_known_protein";GO_id_"GO:0004197_:_cysteine-type_endopeptidase_activity";GO_id_"GO:0004221_:_ubiquitin_thiolesterase_activity";GO_id_"GO:0006511_:_ubiquitin-dependent_protein_catabolism	2.97456	3.2255	1.02663	1.05285
Os07g0692900	Similar_to_Ubiquitin-activating_enzyme_E1_3.";category_"II_:_Similar_to_known_protein";GO_id_"GO:0003824_:_catalytic_activity";GO_id_"GO:0004839_:_ubiquitin_activating_enzyme_activity";GO_id_"GO:0006464_:_protein_modification";GO_id_"GO:0006512_:_ubiquitin_cycle	2.25287	2.14788	0.986651	1.00674
Os06g0506600	Similar_to_Ubiquitin-conjugating_enzyme_E2-17_kDa_8_(EC_6.3.2.19)_(Ubiquitin-_protein_ligase_8)_(Ubiquitin_carrier_protein_8)_(UBCAT4A).";category_"II_:_Similar_to_known_protein";GO_id_"GO:0004842_:_ubiquitin-protein_ligase_activity";GO_id_"GO:0006464_:_protein_modification	2.40273	2.62041	0.940524	0.80624
Os04g0647300	Similar_to_Ubiquitin-specific_protease_22.";category_"II_:_Similar_to_known_protein";GO_id_"GO:0004197_:_cysteine-type_endopeptidase_activity";GO_id_"GO:0004221_:_ubiquitin_thiolesterase_activity	2.19665	2.61411	1.03184	1.0696
Os05g0115700	Similar_to_UDP-galactose_transporter_related_protein-like.";category_"II_:_Similar_to_known_protein	2.81627	2.9641	1.27604	0.992945
Os02g0117700	Similar_to_UTP--glucose-1-phosphate_uridylyltransferase_(EC_2.7.7.9)_(UDP-glucose_pyrophosphorylase)_(UDPGP)_(UGPase).";category_"II_:_Similar_to_known_protein";GO_id_"GO:0008152_:_metabolism	2.14442	2.57843	0.859911	0.989079
Os04g0435700	Similar_to_UVB-resistance_protein_UVR8.";category_"II_:_Similar_to_known_protein	2.89265	2.82569	1.28453	1.01397
Os11g0169900	Similar_to_Vacuolar_ATP_synthase_16_kDa_proteolipid_subunit_(EC_3.6.3.14)_(V-_ATPase_16_kDa_proteolipid_subunit)_(Fragment).";category_"II_:_Similar_to_known_protein";GO_id_"GO:0015986_:_ATP_synthesis_coupled_proton_transport";GO_id_"GO:0016020_:_membrane";GO_id_"GO:0016021_:_integral_to_membrane	2.66304	2.63607	1.19415	0.949144
Os12g0500700	Similar_to_Vacuolar_sorting_protein-like;_embryogenesis_protein_H_beta_58-like_protein.";category_"II_:_Similar_to_known_protein	2.63849	2.68129	1.01856	1.01385
Os03g0725400	Similar_to_WD-repeat_protein_5_(BMP2-induced_3-kb_gene_protein)_(WD-repeat_protein_BIG-3).";category_"II_:_Similar_to_known_protein	2.26551	2.16719	0.959113	1.10183
Os05g0571200	Similar_to_WRKY_transcription_factor_19.";category_"II_:_Similar_to_known_protein";GO_id_"GO:0003700_:_transcription_factor_activity";GO_id_"GO:0005634_:_nucleus";GO_id_"GO:0043565_:_sequence-specific_DNA_binding	3.29454	5.28582	1.85602	3.05304
Os06g0649000	Similar_to_WRKY_transcription_factor_28.";category_"II_:_Similar_to_known_protein";GO_id_"GO:0003700_:_transcription_factor_activity";GO_id_"GO:0005634_:_nucleus";GO_id_"GO:0043565_:_sequence-specific_DNA_binding	2.47708	1.95487	0.770734	0.597755
Os05g0322900	Similar_to_WRKY_transcription_factor_45.";category_"II_:_Similar_to_known_protein";GO_id_"GO:0003700_:_transcription_factor_activity";GO_id_"GO:0005634_:_nucleus";GO_id_"GO:0043565_:_sequence-specific_DNA_binding	2.79468	3.03656	1.1126	1.14077
Os03g0144500	Similar_to_Xyloglucan_galactosyltransferase_KATAMARI_1_(EC_2.4.1.-)_(MURUS3_protein).";category_"II_:_Similar_to_known_protein	2.36397	2.12322	1.12755	1.25636
Os02g0540400	Similar_to_Yarrowia_lipolytica_chromosome_C_of_strain_CLIB99_of_Yarrowia_lipolytica.";category_"II_:_Similar_to_known_protein	2.11566	2.06881	1.06388	1.39669
Os04g0602800	Similar_to_Yarrowia_lipolytica_chromosome_D_of_strain_CLIB99_of_Yarrowia_lipolytica.";category_"II_:_Similar_to_known_protein";GO_id_"GO:0004672_:_protein_kinase_activity";GO_id_"GO:0004674_:_protein_serine/threonine_kinase_activity";GO_id_"GO:0005524_:_ATP_binding	2.07236	2.08944	1.2074	1.1294
Os02g0707200	Similar_to_Zn_finger_protein_(Fragment).";category_"II_:_Similar_to_known_protein";GO_id_"GO:0003677_:_DNA_binding";GO_id_"GO:0008270_:_zinc_ion_binding	3.0592	2.92818	0.871094	1.054
Os09g0475800	Similar_to_Zn_finger_protein_(Fragment).";category_"II_:_Similar_to_known_protein";GO_id_"GO:0003677_:_DNA_binding";GO_id_"GO:0008270_:_zinc_ion_binding	2.46037	2.28748	1.12071	1.05997
Os03g0279700	Similar_to_ZPT2-12.";category_"II_:_Similar_to_known_protein";GO_id_"GO:0003676_:_nucleic_acid_binding";GO_id_"GO:0005634_:_nucleus	2.57487	2.33006	1.67391	1.0565
Os02g0120400	Single_hybrid_motif_domain_containing_protein.";category_"III_:_InterPro_domain-containing_protein	3.72546	3.08372	1.07469	1.0339
Os05g0592500	SIT4_phosphatase-associated_protein_family_protein.";category_"III_:_InterPro_domain-containing_protein	2.20412	2.3508	1.02315	0.930484
Os09g0129600	Site-specific_recombinase_family_protein.";category_"III_:_InterPro_domain-containing_protein";GO_id_"GO:0000150_:_recombinase_activity	7.52946	6.03494	0.274678	0.197056
Os03g0307400	Soluble_quinoprotein_glucose_dehydrogenase_domain_containing_protein.";category_"III_:_InterPro_domain-containing_protein	2.1639	2.26748	0.858348	0.868496
Os02g0234200	Soluble_quinoprotein_glucose_dehydrogenase_domain_containing_protein.";category_"III_:_InterPro_domain-containing_protein	5.42709	1.96122	2.32771	1.04613
chr9_-_4113943-4114041	sORF	6.3644	5.47805	0.0421988	0.0415678
chr4_-_5708578-5708748	sORF	5.37589	3.08961	0.0536468	0.0361993
chr1_+_43772594-43772752	sORF	3.18099	4.28079	0.248794	0.262935
chr3_+_3823659-3823799	sORF	2.77454	1.96556	0.618508	0.734721
chr3_-_24152367-24152477	sORF	12.1838	9.22908	0.623819	0.684758
chr10_+_19115018-19115125	sORF	4.43374	3.26695	0.636621	0.732082
chr5_-_656696-656794	sORF	2.87656	2.46448	0.641669	0.827177
chr7_-_14828132-14828242	sORF	2.9735	3.0237	0.675561	1.15821
chr7_-_28195283-28195480	sORF	3.12163	2.36732	0.69771	1.02271
chr6_+_7967232-7967441	sORF	3.66743	2.77495	0.72536	0.796747
chr7_-_14799134-14799262	sORF	9.77657	5.51644	0.730844	0.471593
chr10_-_959542-959763	sORF	2.69121	2.14167	0.731992	0.835114
chr5_-_10477006-10477257	sORF	3.29196	3.80635	0.744047	0.801566
chr1_+_21234995-21235108	sORF	7.71918	7.28478	0.744361	0.908567
chr10_-_11932618-11932797	sORF	3.01461	2.26388	0.77112	1.05875
chr2_-_34572757-34572852	sORF	4.52501	3.808	0.774506	0.859646
chr10_-_15360446-15360541	sORF	2.17426	2.19885	0.776233	0.863457
chr5_+_7582009-7582110	sORF	2.3237	2.33342	0.776415	1.27323
chr4_-_992743-992937	sORF	2.31395	2.87327	0.797571	0.972586
chr1_-_26109060-26109254	sORF	3.03892	2.14805	0.797739	0.702807
chr4_+_30388711-30388929	sORF	2.83602	2.21802	0.812131	0.839251
chr9_+_7829063-7829314	sORF	2.6537	2.93782	0.824163	0.883813
chr4_-_24346205-24346330	sORF	3.86053	3.17078	0.835004	1.01018
chr12_-_8835013-8835465	sORF	4.24947	3.54642	0.837203	0.952458
chr7_-_14838650-14838766	sORF	3.0726	2.33733	0.842849	0.83994
chr3_+_22621679-22621849	sORF	3.46771	3.57603	0.84503	0.789673
chr5_-_8551954-8552112	sORF	2.55798	2.0727	0.84687	0.852498
chr4_+_4814421-4814576	sORF	2.17171	2.93087	0.850163	1.18074
chr8_-_15469393-15469509	sORF	2.35848	2.15019	0.86544	0.884401
chr2_+_16704325-16704753	sORF	2.40014	2.37471	0.870577	0.934618
chr2_+_24122764-24122982	sORF	5.33018	4.22481	0.874071	1.21288
chr8_-_16642671-16642772	sORF	2.17319	2.5113	0.874605	1.79346
chr3_-_11971684-11971920	sORF	3.444	4.30733	0.882298	0.816525
chr1_+_5706788-5706949	sORF	3.38211	3.34883	0.888427	0.941482
chr8_+_12034161-12034301	sORF	2.80344	2.42275	0.891527	0.928691
chr7_-_14979057-14979170	sORF	7.80143	5.48376	0.894178	0.621784
chr8_-_18910908-18911168	sORF	3.31036	3.5987	0.894726	1.09292
chr12_-_7456469-7456567	sORF	2.42227	2.05573	0.897265	0.722604
chr2_+_2522547-2522666	sORF	2.07677	2.21231	0.913328	0.920377
chr12_+_14015230-14015364	sORF	3.01689	2.37196	0.919933	0.963365
chr8_-_10563350-10563583	sORF	3.55841	2.75006	0.922785	1.06677
chr3_+_34102372-34102572	sORF	3.39877	2.9623	0.92293	0.964313
chr8_-_4506536-4506724	sORF	2.07034	2.40866	0.94686	1.09174
chr11_+_10886884-10887111	sORF	2.83545	2.35334	0.958324	0.934404
chr2_-_27787593-27787832	sORF	2.20931	2.17561	0.961184	1.02455
chr5_-_24626717-24626956	sORF	2.20931	2.17561	0.961184	1.02455
chr1_-_35784087-35784266	sORF	3.10974	2.11133	0.965198	1.02708
chr11_+_15853986-15854102	sORF	2.90763	2.83714	0.968308	1.02662
chr10_-_23232737-23232916	sORF	2.64564	2.19309	0.969027	1.07031
chr2_-_19268250-19268417	sORF	2.79582	2.13407	0.970349	1.11147
chr12_-_6963669-6963782	sORF	2.12699	2.04963	0.979253	1.12287
chr12_-_19471190-19471324	sORF	3.40611	2.81668	0.984411	0.982172
chr3_+_25157000-25157104	sORF	3.33541	2.20475	0.985288	0.996303
chr8_+_1459199-1459471	sORF	2.88004	2.71304	1.00652	0.995071
chr11_-_21172253-21172387	sORF	4.41025	3.95133	1.00657	0.883717
chr4_+_31491286-31491486	sORF	2.29878	2.2078	1.01588	1.23295
chr3_+_10357716-10357856	sORF	3.8704	2.29071	1.02001	1.16582
chr11_+_28645160-28645345	sORF	2.70815	2.24756	1.03818	0.918956
chr12_+_4625069-4625194	sORF	2.23944	2.30346	1.071	1.07906
chr12_+_8619478-8619792	sORF	2.44629	2.15677	1.08277	1.0565
chr3_+_17351217-17351312	sORF	5.62657	2.25102	1.08456	0.951449
chr1_+_42997930-42998070	sORF	2.57824	3.00552	1.09082	1.63602
chr11_+_16321758-16321958	sORF	2.70914	2.79928	1.10194	1.38406
chr10_-_4419131-4419295	sORF	3.58149	4.27922	1.10341	1.115
chr8_-_25764832-25764972	sORF	2.02761	2.19271	1.10873	1.15311
chr5_+_27469071-27469241	sORF	4.00958	2.67223	1.11923	1.99085
chr6_-_24960443-24960538	sORF	5.56349	5.10771	1.17122	1.1519
chr3_+_23828201-23828320	sORF	2.75902	2.56251	1.17411	0.878668
chr4_-_27559565-27559735	sORF	2.92615	2.64904	1.17532	1.07905
chr1_+_31539155-31539283	sORF	2.68943	2.08578	1.17539	1.23268
chr3_+_2433487-2433741	sORF	3.79918	3.10963	1.18964	1.1972
chr6_-_23195745-23195948	sORF	2.6731	2.13987	1.20178	1.04881
chr5_+_5327549-5327752	sORF	6.85243	4.97541	1.20238	1.33302
chr8_-_17122305-17122589	sORF	3.24427	3.29457	1.25002	1.25599
chr3_+_12437490-12437798	sORF	10.4312	6.50128	1.25651	1.21398
chr6_-_576062-576199	sORF	2.90547	2.04983	1.25832	1.45145
chr7_+_24757930-24758049	sORF	2.182	2.19443	1.25874	0.994027
chr8_-_3249434-3249529	sORF	2.07687	2.11783	1.27929	1.09481
chr3_-_18445976-18446164	sORF	3.75683	2.24873	1.27985	1.36876
chr11_+_27507237-27507422	sORF	4.5007	5.147	1.28325	1.38897
chr9_-_15247511-15247624	sORF	2.96563	2.18556	1.29745	1.30825
chr5_-_2085630-2085836	sORF	3.03698	5.93097	1.30532	4.45128
chr7_+_14162753-14162932	sORF	2.83422	2.14531	1.33734	1.61108
chr6_-_24149744-24149974	sORF	19.5415	11.3442	1.35348	1.29835
chr11_+_28991004-28991201	sORF	3.55686	2.46087	1.38612	1.32224
chr12_-_20769495-20769629	sORF	2.44625	2.02841	1.38735	1.74606
chr9_-_10040921-10041016	sORF	3.18088	2.20705	1.3922	1.31267
chr11_-_25028457-25028741	sORF	2.11778	1.96803	1.47283	1.70453
chr3_-_9988920-9989057	sORF	3.99721	3.31992	1.63414	1.3752
chr2_-_1866365-1866487	sORF	5.40294	2.69299	4.05856	2.612
Os04g0566800	Spc97/Spc98_family_protein.";category_"III_:_InterPro_domain-containing_protein";GO_id_"GO:0000226_:_microtubule_cytoskeleton_organization_and_biogenesis";GO_id_"GO:0000922_:_spindle_pole	3.75606	4.12399	1.03519	1.31549
Os02g0158400	ssDNA-binding_transcriptional_regulator_family_protein.";category_"III_:_InterPro_domain-containing_protein	2.17576	2.1852	0.885683	0.989145
Os03g0733600	SSXT_family_protein.";category_"III_:_InterPro_domain-containing_protein	2.74584	2.30807	0.97432	1.29494
Os06g0136700	Steroid_nuclear_receptor,_ligand-binding_domain_containing_protein.";category_"III_:_InterPro_domain-containing_protein	3.07254	3.41111	1.17381	1.33055
Os01g0795000	Subtilase.";category_"I_:_Identical_to_known_rice_protein";GO_id_"GO:0004289_:_subtilase_activity";GO_id_"GO:0006508_:_proteolysis";GO_id_"GO:0008233_:_peptidase_activity";GO_id_"GO:0042802_:_identical_protein_binding	3.25481	3.98902	1.76089	0.675484
Os03g0657000	TATA-binding_protein_TBP2.";category_"I_:_Identical_to_known_rice_protein";GO_id_"GO:0003677_:_DNA_binding";GO_id_"GO:0003702_:_RNA_polymerase_II_transcription_factor_activity";GO_id_"GO:0005488_:_binding";GO_id_"GO:0005634_:_nucleus";GO_id_"GO:0005669_:_transcription_factor_TFIID_complex	2.23149	2.29665	0.973413	1.02512
Os06g0104100	Terpenoid_synthase_domain_containing_protein.";category_"III_:_InterPro_domain-containing_protein	2.07269	2.10623	1.15771	1.12854
Os12g0554400	Tetratricopeptide-like_helical_domain_containing_protein.";category_"III_:_InterPro_domain-containing_protein	2.1521	2.38697	0.971068	0.965793
Os10g0422566	Tetratricopeptide-like_helical_domain_containing_protein.";category_"III_:_InterPro_domain-containing_protein	3.07035	2.28752	1.06538	1.02788
Os01g0977400	Tetratricopeptide-like_helical_domain_containing_protein.";category_"III_:_InterPro_domain-containing_protein	2.90722	2.82871	1.14262	1.44935
Os01g0855200	Tetratricopeptide-like_helical_domain_containing_protein.";category_"III_:_InterPro_domain-containing_protein	2.52572	3.03079	1.51341	0.929787
Os01g0871500	TGF-beta_receptor,_type_I/II_extracellular_region_family_protein.";category_"III_:_InterPro_domain-containing_protein";GO_id_"GO:0005215_:_transporter_activity";GO_id_"GO:0006857_:_oligopeptide_transport	3.33609	2.31126	0.245636	0.197954
Os08g0527700	TGF-beta_receptor,_type_I/II_extracellular_region_family_protein.";category_"III_:_InterPro_domain-containing_protein";GO_id_"GO:0005215_:_transporter_activity";GO_id_"GO:0006857_:_oligopeptide_transport	5.60761	6.21904	0.390717	0.241462
Os01g0872600	TGF-beta_receptor,_type_I/II_extracellular_region_family_protein.";category_"III_:_InterPro_domain-containing_protein";GO_id_"GO:0005215_:_transporter_activity";GO_id_"GO:0006857_:_oligopeptide_transport	1.97732	2.09887	1.02543	1.15128
Os01g0913300	TGF-beta_receptor,_type_I/II_extracellular_region_family_protein.";category_"III_:_InterPro_domain-containing_protein";GO_id_"GO:0005215_:_transporter_activity";GO_id_"GO:0006857_:_oligopeptide_transport	1.95401	2.17355	1.14961	1.04694
Os01g0839900	Thaumatin,_pathogenesis-related_family_protein.";category_"III_:_InterPro_domain-containing_protein	3.27992	2.66528	0.838381	1.2159
Os06g0163400	Thioredoxin_domain_2_containing_protein.";category_"III_:_InterPro_domain-containing_protein";GO_id_"GO:0005489_:_electron_transporter_activity	2.91223	2.5767	1.05786	1.19605
Os10g0343900	Thioredoxin_fold_domain_containing_protein.";category_"III_:_InterPro_domain-containing_protein	2.28409	1.96547	1.1283	1.09439
Os03g0405900	Thioredoxin-like_domain_containing_protein.";category_"III_:_InterPro_domain-containing_protein";GO_id_"GO:0005489_:_electron_transporter_activity";GO_id_"GO:0006118_:_electron_transport	2.72568	2.85448	1.10217	0.942318
Os05g0417200	Thioredoxin-like_fold_domain_containing_protein.";category_"III_:_InterPro_domain-containing_protein	2.1891	2.22687	0.903551	0.874925
Os07g0123500	Thioredoxin-related_domain_containing_protein.";category_"III_:_InterPro_domain-containing_protein";GO_id_"GO:0005489_:_electron_transporter_activity";GO_id_"GO:0005515_:_protein_binding	2.50763	2.23495	1.18673	1.40498
Os03g0113100	Thymidine_kinase_family_protein.";category_"III_:_InterPro_domain-containing_protein";GO_id_"GO:0004797_:_thymidine_kinase_activity	2.12293	1.9522	0.928009	1.06301
Os03g0307100	TolB,_C-terminal_domain_containing_protein.";category_"III_:_InterPro_domain-containing_protein";GO_id_"GO:0006508_:_proteolysis	2.03359	2.07926	1.06808	1.01848
Os01g0907400	Transcription_factor_jumonji,_JmjN_domain_containing_protein.";category_"III_:_InterPro_domain-containing_protein";GO_id_"GO:0003676_:_nucleic_acid_binding";GO_id_"GO:0005634_:_nucleus	2.43016	2.22647	1.09961	1.14611
Os09g0393200	Transcription_factor_jumonji/aspartyl_beta-hydroxylase_domain_containing_protein.";category_"III_:_InterPro_domain-containing_protein	2.1892	2.64041	1.03552	1.05298
Os04g0680000	Transcription_factor_Tfb2_family_protein.";category_"III_:_InterPro_domain-containing_protein";GO_id_"GO:0003702_:_RNA_polymerase_II_transcription_factor_activity";GO_id_"GO:0005634_:_nucleus	2.79995	2.61491	1.26288	1.09655
Os07g0142700	Transferase_family_protein.";category_"III_:_InterPro_domain-containing_protein	3.46669	3.48094	0.804319	0.490673
Os02g0653400	Transferase_family_protein.";category_"III_:_InterPro_domain-containing_protein	2.36416	2.0172	0.866791	0.951726
Os08g0111300	Transferase_family_protein.";category_"III_:_InterPro_domain-containing_protein	2.07369	2.28376	0.977279	0.97253
Os06g0185500	Transferase_family_protein.";category_"III_:_InterPro_domain-containing_protein	2.43476	2.35598	1.43864	1.83174
Os09g0244900	Transport_protein_particle_(TRAPP)_component,_Bet3_family_protein.";category_"III_:_InterPro_domain-containing_protein	2.39157	3.12233	1.04465	0.993395
Os05g0509300	tRNA_pseudouridine_synthase_D,_TruD_family_protein.";category_"III_:_InterPro_domain-containing_protein";GO_id_"GO:0004730_:_pseudouridylate_synthase_activity	1.9864	1.94664	1.08032	1.10356
Os08g0526300	tRNA-binding_arm_domain_containing_protein.";category_"III_:_InterPro_domain-containing_protein	2.60835	2.14635	1.12401	0.92181
Os04g0530400	t-snare_domain_containing_protein.";category_"III_:_InterPro_domain-containing_protein	2.19096	1.98552	1.08279	1.11044
Os09g0442400	t-snare_domain_containing_protein.";category_"III_:_InterPro_domain-containing_protein	5.62295	6.80342	1.08717	0.853735
Os01g0805900	Tubulin_beta-2_chain_(Beta-2_tubulin).";category_"I_:_Identical_to_known_rice_protein";GO_id_"GO:0003924_:_GTPase_activity";GO_id_"GO:0005198_:_structural_molecule_activity";GO_id_"GO:0005525_:_GTP_binding";GO_id_"GO:0005874_:_microtubule";GO_id_"GO:0007018_:_microtubule-based_movement";GO_id_"GO:0043234_:_protein_complex	2.93641	3.65324	1.19284	1.50079
Os03g0179000	Tubulin-tyrosine_ligase_family_protein.";category_"III_:_InterPro_domain-containing_protein";GO_id_"GO:0004835_:_tubulin-tyrosine_ligase_activity	2.11273	2.32913	1.0177	1.01087
Os10g0548850	U_box_domain_containing_protein.";category_"III_:_InterPro_domain-containing_protein";GO_id_"GO:0000151_:_ubiquitin_ligase_complex";GO_id_"GO:0004842_:_ubiquitin-protein_ligase_activity	2.15696	2.48061	1.31088	1.08114
Os02g0557500	U2_auxiliary_factor_small_subunit_family_protein.";category_"III_:_InterPro_domain-containing_protein";GO_id_"GO:0003676_:_nucleic_acid_binding";GO_id_"GO:0003723_:_RNA_binding";GO_id_"GO:0005634_:_nucleus	2.62922	2.77956	1.09999	1.23937
Os03g0426800	Ubiquitin_domain_containing_protein.";category_"III_:_InterPro_domain-containing_protein	2.82194	1.9723	0.94521	1.11517
Os02g0188500	Ubiquitin_domain_containing_protein.";category_"III_:_InterPro_domain-containing_protein	2.17431	2.20366	1.07078	1.09743
Os02g0750600	Ubiquitin_domain_containing_protein.";category_"III_:_InterPro_domain-containing_protein	2.19932	2.21493	1.14138	1
Os09g0573100	Ubiquitin_domain_containing_protein.";category_"III_:_InterPro_domain-containing_protein	2.32634	2.56903	1.17148	0.993336
Os03g0278000	UDP-glucuronic_acid_decarboxylase.";category_"I_:_Identical_to_known_rice_protein";GO_id_"GO:0003824_:_catalytic_activity";GO_id_"GO:0009225_:_nucleotide-sugar_metabolism	2.1557	2.28247	1.10704	1.19358
Os01g0734800	UDP-glucuronosyl/UDP-glucosyltransferase_family_protein.";category_"III_:_InterPro_domain-containing_protein	2.60675	2.36559	0.726427	0.58604
Os03g0841600	UDP-glucuronosyl/UDP-glucosyltransferase_family_protein.";category_"III_:_InterPro_domain-containing_protein	2.28449	2.85917	1.14415	0.984724
Os02g0589400	UDP-glucuronosyl/UDP-glucosyltransferase_family_protein.";category_"III_:_InterPro_domain-containing_protein	3.53769	2.08817	1.34696	1.01815
Os06g0289900	UDP-glucuronosyl/UDP-glucosyltransferase_family_protein.";category_"III_:_InterPro_domain-containing_protein	2.46993	2.57595	1.3484	1.25677
Os07g0241500	UDP-glucuronosyl/UDP-glucosyltransferase_family_protein.";category_"III_:_InterPro_domain-containing_protein	6.50926	6.18755	1.82678	1.58761
Os07g0687100	Uncharacterised_conserved_protein_UCP005389_family_protein.";category_"III_:_InterPro_domain-containing_protein	2.8705	3.12076	1.28599	1.39557
Os01g0511100	Universal_stress_protein_(Usp)_family_protein.";category_"III_:_InterPro_domain-containing_protein	2.12752	2.1996	1.03433	0.864283
Os04g0613700	UTP--glucose-1-phosphate_uridylyltransferase_family_protein.";category_"III_:_InterPro_domain-containing_protein";GO_id_"GO:0008152_:_metabolism	2.81791	3.27321	1.24712	1.05276
Os02g0731900	Very-long-chain_3-ketoacyl-CoA_synthase_family_protein.";category_"III_:_InterPro_domain-containing_protein";GO_id_"GO:0008415_:_acyltransferase_activity	16.5214	12.6722	0.725877	0.530201
Os01g0276800	Virulence_factor,_pectin_lyase_fold_family_protein.";category_"III_:_InterPro_domain-containing_protein	2.26018	2.45991	1.19849	1.20951
Os01g0634600	Virulence_factor,_pectin_lyase_fold_family_protein.";category_"III_:_InterPro_domain-containing_protein";GO_id_"GO:0005618_:_cell_wall";GO_id_"GO:0030599_:_pectinesterase_activity	2.08914	2.21249	1.25844	1.01324
Os01g0588200	Voltage-dependent_anion_channel.";category_"I_:_Identical_to_known_rice_protein";GO_id_"GO:0005741_:_mitochondrial_outer_membrane";GO_id_"GO:0006820_:_anion_transport	2.13335	2.12538	1.06823	0.897127
Os10g0456900	von_Willebrand_factor,_type_A_domain_containing_protein.";category_"III_:_InterPro_domain-containing_protein	2.11067	2.04503	0.941185	1.09976
Os12g0431700	von_Willebrand_factor,_type_A_domain_containing_protein.";category_"III_:_InterPro_domain-containing_protein	2.00646	2.019	0.993675	1.29063
Os03g0320500	VQ_domain_containing_protein.";category_"III_:_InterPro_domain-containing_protein	2.3627	2.86095	0.778868	0.897176
Os05g0390800	VQ_domain_containing_protein.";category_"III_:_InterPro_domain-containing_protein	2.80396	2.15987	0.826921	0.901704
Os06g0666400	VQ_domain_containing_protein.";category_"III_:_InterPro_domain-containing_protein	1.948	2.13938	0.853301	0.779801
Os02g0251800	VQ_domain_containing_protein.";category_"III_:_InterPro_domain-containing_protein	2.40961	2.07631	0.944419	0.927238
Os02g0791800	WD-40_repeat_containing_protein.";category_"III_:_InterPro_domain-containing_protein	1.97074	2.1318	1.055	0.932315
Os07g0657200	WD40-like_domain_containing_protein.";category_"III_:_InterPro_domain-containing_protein	2.26082	2.0672	0.878711	0.973487
Os05g0407200	WD40-like_domain_containing_protein.";category_"III_:_InterPro_domain-containing_protein	2.12563	3.33594	1.16108	0.904821
Os06g0724500	WD40-like_domain_containing_protein.";category_"III_:_InterPro_domain-containing_protein	2.00631	2.44368	1.19298	0.976836
Os05g0519500	WD40-like_domain_containing_protein.";category_"III_:_InterPro_domain-containing_protein	2.43327	2.23699	1.19925	1.08686
Os01g0168500	WD40-like_domain_containing_protein.";category_"III_:_InterPro_domain-containing_protein	2.95286	2.82914	1.21772	1.19549
Os03g0355200	WD40-like_domain_containing_protein.";category_"III_:_InterPro_domain-containing_protein	2.5225	2.28708	1.23417	1.07585
Os06g0644600	WD40-like_domain_containing_protein.";category_"III_:_InterPro_domain-containing_protein	2.1268	2.04099	1.24243	1.13111
Os05g0512600	X8_domain_containing_protein.";category_"III_:_InterPro_domain-containing_protein	1.99595	2.32018	0.791321	1.27744
Os09g0381100	Xanthine/uracil/vitamin_C_permease_family_protein.";category_"III_:_InterPro_domain-containing_protein";GO_id_"GO:0005215_:_transporter_activity";GO_id_"GO:0006810_:_transport	2.72689	2.64872	1.00114	1.13928
Os06g0212600	Xyloglucan_fucosyltransferase_family_protein.";category_"III_:_InterPro_domain-containing_protein";GO_id_"GO:0008107_:_galactoside_2-alpha-L-fucosyltransferase_activity";GO_id_"GO:0016020_:_membrane	2.4776	2.31051	0.855464	1.0145
Os08g0334900	Xyloglucan_fucosyltransferase_family_protein.";category_"III_:_InterPro_domain-containing_protein";GO_id_"GO:0008107_:_galactoside_2-alpha-L-fucosyltransferase_activity";GO_id_"GO:0016020_:_membrane	2.36523	2.45881	1.7077	1.32786
Os04g0274400	YL1_nuclear,_C-terminal_domain_containing_protein.";category_"III_:_InterPro_domain-containing_protein	2.31203	2.67945	0.946026	0.961115
Os03g0158500	YT521-B-like_protein_family_protein.";category_"III_:_InterPro_domain-containing_protein	3.1537	2.83174	1.02252	1.10749
Os03g0180800	ZIM_domain_containing_protein.";category_"III_:_InterPro_domain-containing_protein	4.61144	3.54166	0.709467	0.5045
Os09g0439200	ZIM_domain_containing_protein.";category_"III_:_InterPro_domain-containing_protein	3.29611	3.2154	0.836577	0.75487
Os07g0667300	Zinc_finger,_B-box_domain_containing_protein.";category_"III_:_InterPro_domain-containing_protein";GO_id_"GO:0003677_:_DNA_binding";GO_id_"GO:0005622_:_intracellular	2.38183	2.99323	1.37629	1.23975
Os11g0169400	Zinc_finger,_C2H2-type_domain_containing_protein.";category_"III_:_InterPro_domain-containing_protein";GO_id_"GO:0003676_:_nucleic_acid_binding";GO_id_"GO:0005634_:_nucleus	2.44523	3.31106	0.918989	1.07777
Os03g0838800	Zinc_finger,_C2H2-type_domain_containing_protein.";category_"III_:_InterPro_domain-containing_protein";GO_id_"GO:0003676_:_nucleic_acid_binding";GO_id_"GO:0005634_:_nucleus	2.50251	2.18601	1.08578	0.981416
Os04g0464600	Zinc_finger,_C2H2-type_domain_containing_protein.";category_"III_:_InterPro_domain-containing_protein";GO_id_"GO:0003676_:_nucleic_acid_binding";GO_id_"GO:0005634_:_nucleus	2.32815	1.99522	1.13465	1.11362
Os01g0838600	Zinc_finger,_C2H2-type_domain_containing_protein.";category_"III_:_InterPro_domain-containing_protein";GO_id_"GO:0003676_:_nucleic_acid_binding";GO_id_"GO:0005634_:_nucleus	3.50549	3.44469	2.70418	2.02189
Os03g0328900	Zinc_finger,_CCCH-type_domain_containing_protein.";category_"III_:_InterPro_domain-containing_protein";GO_id_"GO:0000166_:_nucleotide_binding";GO_id_"GO:0003676_:_nucleic_acid_binding	2.37269	2.96272	1.15703	1.14605
Os02g0793000	Zinc_finger,_CCCH-type_domain_containing_protein.";category_"III_:_InterPro_domain-containing_protein";GO_id_"GO:0003676_:_nucleic_acid_binding";GO_id_"GO:0005622_:_intracellular	3.21872	2.54409	1.1215	1.0338
Os08g0144000	Zinc_finger,_CCHC-type_domain_containing_protein.";category_"III_:_InterPro_domain-containing_protein";GO_id_"GO:0003676_:_nucleic_acid_binding";GO_id_"GO:0003677_:_DNA_binding";GO_id_"GO:0005634_:_nucleus";GO_id_"GO:0008270_:_zinc_ion_binding	2.70172	2.84275	1.13738	0.85824
Os05g0551000	Zinc_finger,_CHY-type_domain_containing_protein.";category_"III_:_InterPro_domain-containing_protein";GO_id_"GO:0005515_:_protein_binding	3.15053	3.08851	0.945179	1.13721
Os03g0209500	Zinc_finger,_DHHC-type_domain_containing_protein.";category_"III_:_InterPro_domain-containing_protein	2.24759	2.32262	1.04972	1.53197
Os02g0819100	Zinc_finger,_DHHC-type_domain_containing_protein.";category_"III_:_InterPro_domain-containing_protein	2.35547	2.26974	1.07381	1.01254
Os02g0673700	Zinc_finger,_Dof-type_family_protein.";category_"III_:_InterPro_domain-containing_protein";GO_id_"GO:0003677_:_DNA_binding";GO_id_"GO:0008270_:_zinc_ion_binding	2.52835	2.32976	1.03251	1.24417
Os06g0309000	Zinc_finger,_FYVE/PHD-type_domain_containing_protein.";category_"III_:_InterPro_domain-containing_protein";GO_id_"GO:0003677_:_DNA_binding";GO_id_"GO:0005515_:_protein_binding	4.13161	2.60996	1.42997	1.0937
Os04g0609700	Zinc_finger,_FYVE/PHD-type_domain_containing_protein.";category_"III_:_InterPro_domain-containing_protein";GO_id_"GO:0005515_:_protein_binding	2.02128	1.96196	1.07424	1.28363
Os01g0962500	Zinc_finger,_HIT-type_domain_containing_protein.";category_"III_:_InterPro_domain-containing_protein	2.11885	2.09539	1.1064	1.08715
Os02g0807700	Zinc_finger,_LSD1-type_domain_containing_protein.";category_"III_:_InterPro_domain-containing_protein	3.12241	2.82168	1.19104	0.971233
Os07g0621500	Zinc_finger,_RING-type_domain_containing_protein.";category_"III_:_InterPro_domain-containing_protein";GO_id_"GO:0003676_:_nucleic_acid_binding";GO_id_"GO:0005515_:_protein_binding";GO_id_"GO:0005634_:_nucleus	2.48776	2.1086	0.934926	1.13798
Os10g0445400	Zinc_finger,_RING-type_domain_containing_protein.";category_"III_:_InterPro_domain-containing_protein";GO_id_"GO:0005515_:_protein_binding	2.38734	2.26716	1.05847	0.978604
Os03g0839000	Zinc_finger,_RING-type_domain_containing_protein.";category_"III_:_InterPro_domain-containing_protein";GO_id_"GO:0005515_:_protein_binding	2.07691	1.99956	1.09697	0.961025
Os04g0692300	Zinc_finger,_RING-type_domain_containing_protein.";category_"III_:_InterPro_domain-containing_protein";GO_id_"GO:0005515_:_protein_binding	2.75061	2.89264	1.14095	1.05524
Os06g0540400	Zinc_finger,_RING-type_domain_containing_protein.";category_"III_:_InterPro_domain-containing_protein";GO_id_"GO:0005515_:_protein_binding	64.9896	56.285	1.20116	1.48248
Os04g0243700	Zinc_finger,_RING-type_domain_containing_protein.";category_"III_:_InterPro_domain-containing_protein";GO_id_"GO:0005515_:_protein_binding	2.23816	2.03759	1.20534	1.49845
Os01g0736600	Zinc_finger,_RING-type_domain_containing_protein.";category_"III_:_InterPro_domain-containing_protein";GO_id_"GO:0005515_:_protein_binding	2.43953	2.36278	1.29476	1.27646
Os01g0766200	Zinc_finger,_RING-type_domain_containing_protein.";category_"III_:_InterPro_domain-containing_protein";GO_id_"GO:0005515_:_protein_binding	2.03392	2.00392	1.3053	0.890719
Os10g0406200	Zinc_finger,_RING-type_domain_containing_protein.";category_"III_:_InterPro_domain-containing_protein";GO_id_"GO:0005515_:_protein_binding	3.63648	3.17192	1.44197	1.27394

## Sheet: Table-S2
Table-S2. Genes down-gegulated by Fe excess in roots
		Ratio
ID	Description	++Fe/+Fe-1	++Fe/+Fe-2	-Fe/+Fe-1	-Fe/+Fe-2
Os01g0108500	Conserved_hypothetical_protein.";category_"IV_:_Conserved_hypothetical_protein	0.276144	0.402536	0.756545	0.506323
Os01g0124100	Proteinase_inhibitor_I12,_Bowman-Birk_family_protein.";category_"III_:_InterPro_domain-containing_protein";GO_id_"GO:0004867_:_serine-type_endopeptidase_inhibitor_activity	0.45052	0.431308	0.957066	0.489199
Os01g0494300	Non-protein_coding_transcript,_putative_npRNA.";category_"Non-protein_coding_transcript,_putative_npRNA.	0.46985	0.399634	4.46811	5.14049
Os01g0608300	Conserved_hypothetical_protein.";category_"IV_:_Conserved_hypothetical_protein	0.157998	0.133743	11.8507	9.64677
Os01g0655500	Protein_kinase-like_domain_containing_protein.";category_"III_:_InterPro_domain-containing_protein";GO_id_"GO:0004672_:_protein_kinase_activity";GO_id_"GO:0005524_:_ATP_binding	0.157026	0.105533	5.21757	3.74569
Os01g0689300	Conserved_hypothetical_protein.";category_"IV_:_Conserved_hypothetical_protein	0.511037	0.406216	4.64625	4.28771
Os01g0871500	TGF-beta_receptor,_type_I/II_extracellular_region_family_protein.";category_"III_:_InterPro_domain-containing_protein";GO_id_"GO:0005215_:_transporter_activity";GO_id_"GO:0006857_:_oligopeptide_transport	0.245636	0.197954	3.33609	2.31126
Os01g0871600	TGF-beta_receptor,_type_I/II_extracellular_region_family_protein.";category_"III_:_InterPro_domain-containing_protein";GO_id_"GO:0005215_:_transporter_activity";GO_id_"GO:0006857_:_oligopeptide_transport	0.0449618	0.0363011	12.2628	8.80758
Os01g0952800	Basic_helix-loop-helix_dimerisation_region_bHLH_domain_containing_protein.";category_"III_:_InterPro_domain-containing_protein";GO_id_"GO:0005634_:_nucleus";GO_id_"GO:0030528_:_transcription_regulator_activity	0.0378995	0.0291289	2.39401	3.31269
Os01g0245532	NONE";category_"NONE	0.195526	0.312874	0.10733	0.0549701
Os01g0278500	NONE";category_"NONE	0.233514	0.525631	0.112622	0.256531
Os02g0218700	Similar_to_Allene_oxide_synthase_(EC_4.2.1.92).";category_"II_:_Similar_to_known_protein";GO_id_"GO:0004497_:_monooxygenase_activity";GO_id_"GO:0005506_:_iron_ion_binding";GO_id_"GO:0006118_:_electron_transport	0.388483	0.459904	2.08689	1.30967
Os02g0306401	1-aminocyclopropane-1-carboxylate_synthase_family_protein.";category_"III_:_InterPro_domain-containing_protein";GO_id_"GO:0009058_:_biosynthesis	0.210564	0.160337	4.07245	4.66495
Os02g0565150	Conserved_hypothetical_protein.";category_"IV_:_Conserved_hypothetical_protein	0.458792	0.503891	0.556712	0.294794
Os02g0594600	Conserved_hypothetical_protein.";category_"IV_:_Conserved_hypothetical_protein	0.0710006	0.0645193	5.79182	4.97083
Os02g0650300	Oligopeptide_transporter_OPT_superfamily_protein.";category_"III_:_InterPro_domain-containing_protein	0.12479	0.0941841	5.03471	6.44367
Os02g0810900	Similar_to_NAC-domain_containing_protein_21/22_(ANAC021)_(ANAC022)._Splice_isoform_2.";category_"II_:_Similar_to_known_protein";GO_id_"GO:0003677_:_DNA_binding	0.46277	0.444608	0.758289	0.860734
Os02g0693601	NONE";category_"NONE	0.431752	0.512358	0.122157	0.0928129
Os02g0707633	NONE";category_"NONE	0.0505786	0.0416121	11.8582	8.09607
Os03g0191900	Pathogenesis-related_transcriptional_factor_and_ERF_domain_containing_protein.";category_"III_:_InterPro_domain-containing_protein";GO_id_"GO:0003700_:_transcription_factor_activity	0.400553	0.420248	0.800078	0.798932
Os03g0237100	OsDMAS1	0.108781	0.0955152	6.85171	3.76785
Os03g0307200	Nicotianamine_synthase_2_(EC_2.5.1.43)_(S-adenosyl-L-methionine:S-_adenosyl-L-methionine:S-adenosyl-methionine_3-amino-3-_carboxypropyltransferase_2)_(OsNAS2).";category_"I_:_Identical_to_known_rice_protein";GO_id_"GO:0030410_:_nicotianamine_synthase_activity	0.0596618	0.0594757	1.79747	1.05573
Os03g0307300	Nicotianamine_synthase_1_(EC_2.5.1.43)_(S-adenosyl-L-methionine:S-_adenosyl-L-methionine:S-adenosyl-methionine_3-amino-3-_carboxypropyltransferase_1)_(OsNAS1).";category_"I_:_Identical_to_known_rice_protein";GO_id_"GO:0030410_:_nicotianamine_synthase_activity	0.0558423	0.0570413	1.69542	0.971718
Os03g0341000	Similar_to_AP2_domain_containing_protein_RAP2.2_(Fragment).";category_"II_:_Similar_to_known_protein";GO_id_"GO:0003700_:_transcription_factor_activity	0.492319	0.296523	0.845052	0.813994
Os03g0379300	Basic_helix-loop-helix_dimerisation_region_bHLH_domain_containing_protein.";category_"III_:_InterPro_domain-containing_protein";GO_id_"GO:0005634_:_nucleus";GO_id_"GO:0030528_:_transcription_regulator_activity	0.145577	0.100363	2.7692	1.87864
Os03g0431600	Conserved_hypothetical_protein.";category_"IV_:_Conserved_hypothetical_protein	0.0560654	0.0416131	7.08369	5.02571
Os03g0437500	Non-protein_coding_transcript,_unclassifiable_transcript.";category_"Non-protein_coding_transcript,_unclassifiable_transcript.	0.196403	0.271574	0.0323616	0.0959815
Os03g0439700	Protein_of_unknown_function_DUF1230_family_protein.";category_"III_:_InterPro_domain-containing_protein	0.070848	0.0546124	7.02407	8.10401
Os03g0667300	Similar_to_Metal_transport_protein.";category_"II_:_Similar_to_known_protein";GO_id_"GO:0005385_:_zinc_ion_transporter_activity";GO_id_"GO:0006829_:_zinc_ion_transport";GO_id_"GO:0016020_:_membrane";GO_id_"GO:0016021_:_integral_to_membrane";GO_id_"GO:0030001_:_metal_ion_transport	0.182728	0.106734	8.56761	10.1203
Os03g0667500	OsIRT1	0.237786	0.152369	1.5018	1.66922
Os03g0725200	Conserved_hypothetical_protein.";category_"IV_:_Conserved_hypothetical_protein	0.0544414	0.048165	7.06569	3.57261
Os03g0736900	Conserved_hypothetical_protein.";category_"IV_:_Conserved_hypothetical_protein	0.222274	0.158366	1.10763	0.86493
Os03g0751100	Similar_to_Isp4_protein-like.";category_"II_:_Similar_to_known_protein	0.146598	0.0907283	3.40958	2.24394
Os03g0860100	Similar_to_Ethylene-responsive_transcription_factor_2_(Ethylene-responsive_element_binding_factor_2)_(EREBP-2)_(AtERF2).";category_"II_:_Similar_to_known_protein";GO_id_"GO:0003700_:_transcription_factor_activity	0.440475	0.268511	0.526052	0.288417
Os03g0341233	NONE";category_"NONE	0.350744	0.30202	0.040265	0.108409
Os03g0566401	NONE";category_"NONE	0.314448	0.45965	0.267406	0.234908
Os03g0730300	NONE";category_"NONE	0.197314	0.250048	0.207115	0.231218
Os04g0306400	Ribose_5-phosphate_isomerase_family_protein.";category_"III_:_InterPro_domain-containing_protein";GO_id_"GO:0003700_:_transcription_factor_activity";GO_id_"GO:0004751_:_ribose-5-phosphate_isomerase_activity	0.275662	0.202264	2.63905	2.21262
Os05g0375400	Beta-glucanase_precursor.";category_"I_:_Identical_to_known_rice_protein	0.409943	0.475517	0.391377	0.479608
Os05g0554000	Conserved_hypothetical_protein.";category_"IV_:_Conserved_hypothetical_protein	0.355011	0.395286	4.78378	4.4164
Os06g0121800	Peptidase_A1,_pepsin_family_protein.";category_"III_:_InterPro_domain-containing_protein";GO_id_"GO:0004194_:_pepsin_A_activity	0.24143	0.407366	0.286184	0.238336
Os06g0146800	Conserved_hypothetical_protein.";category_"IV_:_Conserved_hypothetical_protein	0.538637	0.47497	1.03671	0.897391
Os06g0294950	Conserved_hypothetical_protein.";category_"IV_:_Conserved_hypothetical_protein	0.0398371	0.0394336	5.40714	5.05926
LOC_Os06g19095	Conserved_hypothetical_protein.";category_"IV_:_Conserved_hypothetical_protein	0.0398371	0.0394336	5.40714	5.05926
Os07g0258400	OsNramp1_(Integral_membrane_protein).";category_"I_:_Identical_to_known_rice_protein";GO_id_"GO:0005215_:_transporter_activity";GO_id_"GO:0006810_:_transport	0.0510146	0.0392793	0.230536	0.453696
Os07g0683200	Similar_to_OsNAC6_protein.";category_"II_:_Similar_to_known_protein";GO_id_"GO:0003677_:_DNA_binding	0.513189	0.489521	1.83458	1.95649
Os07g0198100	NONE";category_"NONE	0.336849	0.486249	0.302163	0.184463
Os07g0274450	NONE";category_"NONE	0.387381	0.494715	0.300473	0.350717
Os09g0129600	Site-specific_recombinase_family_protein.";category_"III_:_InterPro_domain-containing_protein";GO_id_"GO:0000150_:_recombinase_activity	0.274678	0.197056	7.52946	6.03494
Os09g0118650	NONE";category_"NONE	0.0480913	0.0428796	7.40951	7.63608
Os09g0254050	NONE";category_"NONE	0.315164	0.494046	0.0131602	0.0403593
Os10g0159066	Conserved_hypothetical_protein.";category_"IV_:_Conserved_hypothetical_protein	0.110226	0.0820565	4.90717	5.26654
Os10g0195250	Conserved_hypothetical_protein.";category_"IV_:_Conserved_hypothetical_protein	0.0398458	0.0388718	6.60987	5.1936
Os10g0377000	Conserved_hypothetical_protein.";category_"IV_:_Conserved_hypothetical_protein	0.519278	0.421882	0.967628	1.25779
Os10g0143500	NONE";category_"NONE	0.218783	0.313701	0.0787734	0.0466145
Os11g0134900	Similar_to_Major_facilitator_superfamily_antiporter.";category_"II_:_Similar_to_known_protein";GO_id_"GO:0005215_:_transporter_activity";GO_id_"GO:0006810_:_transport	0.0783048	0.0638142	10.9034	5.72419
Os11g0262600	Conserved_hypothetical_protein.";category_"IV_:_Conserved_hypothetical_protein	0.044429	0.0446501	7.3856	6.95252
Os11g0247200	NONE";category_"NONE	0.31587	0.445116	0.277658	0.206896
Os12g0236100	Conserved_hypothetical_protein.";category_"IV_:_Conserved_hypothetical_protein	0.0734306	0.060647	4.56039	3.17509
Os12g0282000	Hypothetical_protein.";category_"V_:_Hypothetical_protein	0.0999059	0.0843241	13.5377	10.4836
Os12g0570700	Similar_to_Metallothionein-like_protein_type_1.";category_"II_:_Similar_to_known_protein	0.369662	0.318378	5.99184	9.16406
Os12g0435466	NONE";category_"NONE	0.0630398	0.0519579	11.6787	5.89245
Os12g0508500	NONE";category_"NONE	0.141767	0.134732	6.50249	7.11312
Os12g0635866	NONE";category_"NONE	0.419434	0.419599	1.11123	0.388624
chr1_-_40862802-40863002	sORF	0.218118	0.307225	0.268387	0.254429
chr2_-_3152371-3152625	sORF	0.292141	0.438647	0.228436	0.193364
chr2_-_5035648-5035767	sORF	0.165784	0.287831	0.112744	0.0935454
chr2_+_5885104-5885217	sORF	0.495219	0.52712	0.40905	0.237503
chr2_+_7268759-7268905	sORF	0.36365	0.465569	0.0690593	0.0687965
chr2_-_11205840-11205938	sORF	0.34786	0.5145	1.36147	0.734949
chr2_+_13470477-13470632	sORF	0.407011	0.382522	0.367881	0.272022
chr2_-_15914959-15915051	sORF	0.293304	0.342632	0.503749	0.680571
chr2_-_27194641-27194772	sORF	0.168783	0.262471	0.243073	0.162585
chr2_+_34569494-34569616	sORF	0.526304	0.508235	0.320536	0.332583
chr3_-_841321-841416	sORF	0.341595	0.522241	0.659514	0.414772
chr3_-_6756053-6756229	sORF	0.307241	0.48908	0.329534	0.170802
chr3_-_8826155-8826583	sORF	0.252498	0.335155	0.0146817	0.0154979
chr3_+_22110536-22110667	sORF	0.0175309	0.0287737	0.00376301	0.00570166
chr3_-_35377080-35377205	sORF	0.276202	0.320085	0.0960385	0.0256999
chr3_-_35778227-35778469	sORF	0.267787	0.383475	0.386301	0.246586
chr4_+_1036187-1036408	sORF	0.304812	0.494788	0.123882	0.122993
chr4_-_5708578-5708748	sORF	0.0536468	0.0361993	5.37589	3.08961
chr4_+_12594448-12594636	sORF	0.21095	0.318941	0.395964	0.291467
chr4_+_16400737-16400874	sORF	0.300216	0.44732	0.26863	0.196856
chr4_+_17858802-17858963	sORF	0.293922	0.495523	0.26279	0.222638
chr4_-_23296348-23296713	sORF	0.312838	0.505387	0.522097	0.479172
chr4_-_25761962-25762294	sORF	0.3144	0.405723	0.483416	0.322651
chr4_-_26597503-26597640	sORF	0.40941	0.513596	0.26777	0.208807
chr4_+_27429933-27430100	sORF	0.303069	0.373988	0.205008	0.15209
chr4_+_34452188-34452283	sORF	0.286393	0.420283	0.0590988	0.0695906
chr5_+_2940833-2940988	sORF	0.292015	0.341398	0.233696	0.246459
chr5_+_26196311-26196484	sORF	0.274184	0.3938	0.174159	0.233454
chr6_-_12140506-12140736	sORF	0.229453	0.331134	0.0583708	0.0726486
chr6_-_18295270-18295425	sORF	0.30767	0.370603	0.382135	0.335159
chr8_-_9216798-9216908	sORF	0.368103	0.493043	0.227289	0.173073
chr8_+_12977344-12977577	sORF	0.293609	0.48052	0.237504	0.182052
chr8_-_13936647-13936802	sORF	0.295545	0.422523	0.197592	0.200295
chr8_+_25293255-25293356	sORF	0.313285	0.444868	0.513651	0.522905
chr9_-_4113943-4114041	sORF	0.0421988	0.0415678	6.3644	5.47805
chr9_-_14889829-14890230	sORF	0.0129459	0.0115248	0.0177783	0.0157673
chr9_-_19222310-19222759	sORF	0.281152	0.379882	0.148578	0.134428
chr9_-_19280843-19280998	sORF	0.318911	0.43179	0.187303	0.181659
chr10_-_7807136-7807252	sORF	0.389587	0.500992	0.218366	0.156187
chr10_+_9115372-9115518	sORF	0.222346	0.310771	0.0535149	0.0429536
chr10_+_10477711-10477803	sORF	0.219844	0.336493	0.707778	0.726873
chr10_-_19669671-19669790	sORF	0.12734	0.174245	0.385962	0.0108237
chr11_+_187178-187384	sORF	0.316984	0.407361	0.132312	0.060077
chr11_-_6397270-6397509	sORF	0.186544	0.295252	0.208313	0.121781
chr11_-_8275421-8275735	sORF	0.328064	0.501939	0.493816	0.434929
chr11_+_15837485-15837664	sORF	0.316208	0.432998	0.247317	0.178359
chr12_-_7159616-7159711	sORF	0.279246	0.441264	0.141399	0.197454
chr12_+_10981993-10982187	sORF	0.353506	0.510677	0.692288	0.62078
chr12_-_14430261-14430398	sORF	0.295396	0.443326	0.751769	0.526708
LOC_Os02g52305	cDNA expressed protein	0.313715	0.452621	0.276705	0.216393
LOC_Os08g36690	cDNA hypothetical protein	0.106372	0.152164	0.045486	0.256826
LOC_Os10g07974	cDNA hypothetical protein	0.229657	0.41172	0.152865	0.145188

## Sheet: Table-S3
	Table-S3. Genes down-regulated by Fe Deficiency
		Ratio
ID	Description	++Fe/+Fe-1	++Fe/+Fe-2	-Fe/+Fe-1	-Fe/+Fe-2
Os04g0105000	(Uracil-5)-methyltransferase_family_protein.";category_"III_:_InterPro_domain-containing_protein";GO_id_"GO:0008168_:_methyltransferase_activity	0.936047	0.951889	0.516441	0.197725
Os05g0588900	AAA_ATPase,_central_region_domain_containing_protein.";category_"III_:_InterPro_domain-containing_protein	1.08714	0.971566	0.144476	0.303043
Os11g0661400	AAA_ATPase,_central_region_domain_containing_protein.";category_"III_:_InterPro_domain-containing_protein	1.23915	1.22162	0.0631452	0.314462
Os01g0297200	AAA_ATPase_domain_containing_protein.";category_"III_:_InterPro_domain-containing_protein";GO_id_"GO:0000166_:_nucleotide_binding";GO_id_"GO:0005524_:_ATP_binding	1.09559	0.882614	0.367285	0.476854
Os08g0564300	ABC_transporter,_transmembrane_region_domain_containing_protein.";category_"III_:_InterPro_domain-containing_protein";GO_id_"GO:0000166_:_nucleotide_binding";GO_id_"GO:0005524_:_ATP_binding";GO_id_"GO:0006810_:_transport";GO_id_"GO:0016021_:_integral_to_membrane";GO_id_"GO:0016887_:_ATPase_activity	0.735612	0.969285	0.121685	0.116628
Os08g0118900	Adenylate_kinase_family_protein.";category_"III_:_InterPro_domain-containing_protein";GO_id_"GO:0005524_:_ATP_binding	1.28633	1.17135	0.382203	0.368171
Os07g0474400	Adrenodoxin_reductase_family_protein.";category_"III_:_InterPro_domain-containing_protein";GO_id_"GO:0006118_:_electron_transport	0.86252	1.03617	0.219178	0.347199
Os07g0125400	Allergen_V5/Tpx-1_related_family_protein.";category_"III_:_InterPro_domain-containing_protein	0.82295	0.833379	0.434566	0.34257
Os07g0127600	Allergen_V5/Tpx-1_related_family_protein.";category_"III_:_InterPro_domain-containing_protein	0.755419	0.703581	0.261176	0.186885
Os05g0363100	Alpha/beta_hydrolase_family_protein.";category_"III_:_InterPro_domain-containing_protein";GO_id_"GO:0003824_:_catalytic_activity";GO_id_"GO:0006725_:_aromatic_compound_metabolism	1.13824	0.779178	0.24083	0.261802
Os10g0532200	Alpha/beta_hydrolase_family_protein.";category_"III_:_InterPro_domain-containing_protein";GO_id_"GO:0003824_:_catalytic_activity";GO_id_"GO:0006725_:_aromatic_compound_metabolism	1.24661	1.32395	0.522526	0.379781
Os03g0320100	Alpha-L-arabinofuranosidase,_C-terminal_domain_containing_protein.";category_"III_:_InterPro_domain-containing_protein";GO_id_"GO:0046373_:_L-arabinose_metabolism	1.33137	0.960351	0.105431	0.406382
Os01g0857400	Amino_acid/polyamine_transporter_II_family_protein.";category_"III_:_InterPro_domain-containing_protein";GO_id_"GO:0005279_:_amino_acid-polyamine_transporter_activity";GO_id_"GO:0006865_:_amino_acid_transport	0.923692	0.7909	0.476611	0.512056
Os04g0565500	Amino_acid/polyamine_transporter_II_family_protein.";category_"III_:_InterPro_domain-containing_protein";GO_id_"GO:0005279_:_amino_acid-polyamine_transporter_activity";GO_id_"GO:0006865_:_amino_acid_transport	0.878568	0.765662	0.394339	0.320356
Os08g0103000	Amino_acid-binding_ACT_domain_containing_protein.";category_"III_:_InterPro_domain-containing_protein";GO_id_"GO:0004672_:_protein_kinase_activity";GO_id_"GO:0004713_:_protein-tyrosine_kinase_activity";GO_id_"GO:0005524_:_ATP_binding";GO_id_"GO:0006468_:_protein_amino_acid_phosphorylation";GO_id_"GO:0008152_:_metabolism	0.755122	0.692727	0.189945	0.269935
Os08g0502700	Aminotransferase,_class_V_family_protein.";category_"III_:_InterPro_domain-containing_protein";GO_id_"GO:0008152_:_metabolism	0.473727	0.728266	0.329612	0.322571
Os03g0695400	Ankyrin_repeat_containing_protein.";category_"III_:_InterPro_domain-containing_protein	1.01184	1.00699	0.258347	0.228672
Os11g0140600	Annexin,_type_VII_family_protein.";category_"III_:_InterPro_domain-containing_protein	1.02864	1.05167	0.0732924	0.104613
Os05g0382900	Annexin_family_protein.";category_"III_:_InterPro_domain-containing_protein";GO_id_"GO:0005509_:_calcium_ion_binding	1.01378	1.07189	0.530441	0.465951
Os03g0112400	AP2_clathrin_adaptor,_alpha_and_beta_chain,_appendage_domain_containing_protein.";category_"III_:_InterPro_domain-containing_protein";GO_id_"GO:0005198_:_structural_molecule_activity	0.913125	0.89797	0.352985	0.497727
Os07g0648000	Armadillo-like_helical_domain_containing_protein.";category_"III_:_InterPro_domain-containing_protein	0.888524	0.553756	0.231822	0.329955
Os05g0533800	ATPase,_F0_complex,_subunit_G,_mitochondrial_family_protein.";category_"III_:_InterPro_domain-containing_protein";GO_id_"GO:0015986_:_ATP_synthesis_coupled_proton_transport	1.00635	1.08042	0.300698	0.21024
Os07g0182400	AUX/IAA_protein_family_protein.";category_"III_:_InterPro_domain-containing_protein";GO_id_"GO:0005634_:_nucleus";GO_id_"GO:0006445_:_regulation_of_translation";GO_id_"GO:0045449_:_regulation_of_transcription	0.982599	1.21934	0.224055	0.26798
Os06g0714300	Auxin_responsive_SAUR_protein_family_protein.";category_"III_:_InterPro_domain-containing_protein	0.780589	0.787195	0.438709	0.436247
Os10g0510500	Auxin_responsive_SAUR_protein_family_protein.";category_"III_:_InterPro_domain-containing_protein	1.29123	1.03043	0.428772	0.408392
Os12g0105700	Bacterial_surface_antigen_(D15)_family_protein.";category_"III_:_InterPro_domain-containing_protein	0.986581	0.86146	0.140784	0.215877
Os05g0272900	B-cell_receptor-associated_31-like_family_protein.";category_"III_:_InterPro_domain-containing_protein";GO_id_"GO:0005783_:_endoplasmic_reticulum";GO_id_"GO:0006886_:_intracellular_protein_transport";GO_id_"GO:0006915_:_apoptosis	1.13032	1.08041	0.33095	0.444757
Os04g0593400	Bet_v_I_allergen_family_protein.";category_"III_:_InterPro_domain-containing_protein	0.942316	1.32718	0.190162	0.225339
Os10g0555700	Beta-expansin.";category_"I_:_Identical_to_known_rice_protein";GO_id_"GO:0005576_:_extracellular_region	1.14211	0.964416	0.418537	0.514167
Os05g0375400	Beta-glucanase_precursor.";category_"I_:_Identical_to_known_rice_protein	0.409943	0.475517	0.391377	0.479608
Os08g0490600	Beta-Ig-H3/fasciclin_domain_containing_protein.";category_"III_:_InterPro_domain-containing_protein	0.964165	1.18297	0.296545	0.477102
Os01g0908200	BTB_domain_containing_protein.";category_"III_:_InterPro_domain-containing_protein	1.05648	0.924109	0.336785	0.423951
Os01g0819200	C2_calcium/lipid-binding_region,_CaLB_domain_containing_protein.";category_"III_:_InterPro_domain-containing_protein	1.08134	0.8484	0.355358	0.494735
Os07g0640200	Carbohydrate_kinase,_FGGY_family_protein.";category_"III_:_InterPro_domain-containing_protein	0.939449	0.864214	0.53866	0.472064
LOC_Os01g19780	cDNA conserved hypothetical protein	0.907225	0.7658	0.224476	0.176091
LOC_Os01g20202	cDNA conserved hypothetical protein	1.17987	0.88098	0.441719	0.49388
LOC_Os01g23480	cDNA conserved hypothetical protein	0.6742	0.735044	0.247464	0.183681
LOC_Os01g25940	cDNA conserved hypothetical protein	0.914065	1.08701	0.167818	0.126016
LOC_Os01g45850	cDNA conserved hypothetical protein	0.694644	0.665121	0.0414404	0.0410646
LOC_Os01g51730	cDNA conserved hypothetical protein	0.970351	0.816319	0.0116415	0.00595401
LOC_Os03g17380	cDNA conserved hypothetical protein	0.964203	0.904553	0.432007	0.442541
LOC_Os03g23000	cDNA conserved hypothetical protein	0.908963	1.00638	0.433641	0.345924
LOC_Os04g06950	cDNA conserved hypothetical protein	0.651799	0.79582	0.0987405	0.146042
LOC_Os04g22760	cDNA conserved hypothetical protein	0.710537	0.748923	0.0153517	0.0395752
LOC_Os05g10360	cDNA conserved hypothetical protein	1.11083	0.95973	0.0984355	0.109104
LOC_Os05g17210	cDNA conserved hypothetical protein	0.716967	0.874619	0.0818005	0.0644755
LOC_Os05g17730	cDNA conserved hypothetical protein	0.664181	0.77714	0.0936838	0.0871166
LOC_Os05g26610	cDNA conserved hypothetical protein	0.673607	0.769476	0.0310849	0.119468
LOC_Os05g29800	cDNA conserved hypothetical protein	0.785155	0.847302	0.175533	0.243827
LOC_Os05g31840	cDNA conserved hypothetical protein	0.977945	0.798871	0.0672741	0.0740937
LOC_Os06g24260	cDNA conserved hypothetical protein	0.711216	0.816249	0.0495925	0.125904
LOC_Os06g32360	cDNA conserved hypothetical protein	0.481194	0.653897	0.138104	0.278319
LOC_Os08g26210	cDNA conserved hypothetical protein	0.469813	0.589496	0.114175	0.0693678
LOC_Os08g42330	cDNA conserved hypothetical protein	0.638337	0.786618	0.155669	0.158808
LOC_Os08g42340	cDNA conserved hypothetical protein	0.60316	0.708479	0.537455	0.401604
LOC_Os10g18810	cDNA conserved hypothetical protein	0.636964	0.750387	0.354505	0.272346
LOC_Os10g22710	cDNA conserved hypothetical protein	0.907806	0.828061	0.537791	0.261673
LOC_Os10g35270	cDNA conserved hypothetical protein	0.782722	1.00139	0.146182	0.283267
LOC_Os11g42360	cDNA conserved hypothetical protein	1.16775	0.900809	0.391694	0.488705
LOC_Os01g52670	cDNA expressed protein	0.839355	0.924256	0.350309	0.207485
LOC_Os02g01365	cDNA expressed protein	1.1628	0.773689	0.36839	0.514156
LOC_Os02g52305	cDNA expressed protein	0.313715	0.452621	0.276705	0.216393
LOC_Os07g41420	cDNA expressed protein	1.08861	1.14359	0.315578	0.245712
LOC_Os10g29580	cDNA expressed protein	0.766231	0.749954	0.400267	0.256598
LOC_Os08g32085	cDNA expressed protein,Homeodomain_leucine_zipper_protein.";category_"I_:_Identical_to_known_rice_protein";GO_id_"GO:0003677_:_DNA_binding";GO_id_"GO:0003700_:_transcription_factor_activity";GO_id_"GO:0005634_:_nucleus";GO_id_"GO:0043565_:_sequence-specific_DNA_binding	1.4111	0.935719	0.401077	0.527122
LOC_Os01g36570	cDNA glycine-rich protein 2, putative	1.20324	1.11131	0.225057	0.170064
LOC_Os01g48170	cDNA homeobox domain containing protein	0.928811	1.12017	0.372301	0.405908
LOC_Os01g22030	cDNA hypothetical protein	1.248	1.1149	0.347677	0.406526
LOC_Os01g34260	cDNA hypothetical protein	0.842058	0.808759	0.0248141	0.0147024
LOC_Os01g38570	cDNA hypothetical protein	0.630881	0.762405	0.00373405	0.003315
LOC_Os01g64320	cDNA hypothetical protein	0.584604	0.751146	0.0119589	0.0596898
LOC_Os02g24410	cDNA hypothetical protein	0.646071	0.717789	0.415405	0.303153
LOC_Os02g28760	cDNA hypothetical protein	0.565011	0.639503	0.0216572	0.0171611
LOC_Os02g30560	cDNA hypothetical protein	0.676784	0.787072	0.0165827	0.0450662
LOC_Os02g39310	cDNA hypothetical protein	0.914864	0.888941	0.170228	0.0816707
LOC_Os02g47300	cDNA hypothetical protein	1.1045	1.16032	0.422265	0.531565
LOC_Os02g52350	cDNA hypothetical protein	0.581548	0.698706	0.0553332	0.121292
LOC_Os03g15130	cDNA hypothetical protein	1.05365	0.854429	0.467668	0.276514
LOC_Os03g24090	cDNA hypothetical protein	1.06413	0.902009	0.499675	0.314149
LOC_Os03g43524	cDNA hypothetical protein	1.05214	0.96684	0.255017	0.520807
LOC_Os03g47090	cDNA hypothetical protein	0.90368	0.913836	0.0180762	0.0179984
LOC_Os04g17690	cDNA hypothetical protein	0.665871	0.787355	0.270763	0.125138
LOC_Os04g18430	cDNA hypothetical protein	0.844972	0.892471	0.117959	0.249266
LOC_Os04g26590	cDNA hypothetical protein	0.853107	0.736777	0.0528971	0.0802775
LOC_Os04g27200	cDNA hypothetical protein	1.10706	1.16451	0.526255	0.382089
LOC_Os04g32004	cDNA hypothetical protein	0.683668	0.761513	0.212102	0.213926
LOC_Os05g08060	cDNA hypothetical protein	0.836131	0.92484	0.229305	0.225284
LOC_Os05g24830	cDNA hypothetical protein	1.09271	1.09009	0.328467	0.481445
LOC_Os05g27800	cDNA hypothetical protein	0.740811	0.824013	0.535998	0.372915
LOC_Os06g38440	cDNA hypothetical protein	0.171689	0.559659	0.227097	0.25993
LOC_Os06g42150	cDNA hypothetical protein	0.856913	0.816821	0.235268	0.302261
LOC_Os07g14900	cDNA hypothetical protein	0.799538	0.814318	0.0425138	0.0423382
LOC_Os07g16820	cDNA hypothetical protein	0.821849	0.853448	0.374121	0.335178
LOC_Os07g18860	cDNA hypothetical protein	0.864482	0.929048	0.0199186	0.00954006
LOC_Os07g25790	cDNA hypothetical protein	0.991102	1.01763	0.363865	0.212896
LOC_Os08g09090	cDNA hypothetical protein	0.730696	0.678161	0.437824	0.460043
LOC_Os08g10700	cDNA hypothetical protein	0.570969	0.734394	0.459422	0.273739
LOC_Os08g36690	cDNA hypothetical protein	0.106372	0.152164	0.045486	0.256826
LOC_Os09g01940	cDNA hypothetical protein	0.941429	0.958516	0.42352	0.31778
LOC_Os09g08150	cDNA hypothetical protein	0.588698	0.784345	0.160613	0.132786
LOC_Os09g34170	cDNA hypothetical protein	0.87086	0.795118	0.378477	0.338125
LOC_Os10g01630	cDNA hypothetical protein	0.62883	1.04552	0.186772	0.261018
LOC_Os10g07974	cDNA hypothetical protein	0.229657	0.41172	0.152865	0.145188
LOC_Os10g24140	cDNA hypothetical protein	0.744497	0.840359	0.241832	0.10816
LOC_Os10g30220	cDNA hypothetical protein	1.32435	1.19893	0.0212245	0.0544069
LOC_Os11g01118	cDNA hypothetical protein	0.715704	0.752777	0.0217603	0.0384063
LOC_Os11g16380	cDNA hypothetical protein	0.596238	0.653402	0.182415	0.0944314
LOC_Os11g22090	cDNA hypothetical protein	0.790277	0.842234	0.0592605	0.134287
LOC_Os11g24360	cDNA hypothetical protein	1.01538	0.956155	0.330756	0.276189
LOC_Os11g25740	cDNA hypothetical protein	0.805135	0.748752	0.0610087	0.0831732
LOC_Os11g38840	cDNA hypothetical protein	0.872716	1.04445	0.187317	0.124959
LOC_Os11g45370	cDNA hypothetical protein	0.920025	0.767388	0.291997	0.209344
LOC_Os12g01280	cDNA hypothetical protein	0.753717	0.800279	0.00264555	0.00508951
LOC_Os12g11610	cDNA hypothetical protein	0.723823	0.798006	0.2548	0.273881
LOC_Os12g19170	cDNA hypothetical protein	0.944293	0.878722	0.12127	0.131204
LOC_Os12g25240	cDNA hypothetical protein	0.942851	0.875437	0.355927	0.284581
LOC_Os05g35550	cDNA hypothetical protein,	0.858557	0.972954	0.305559	0.106623
LOC_Os02g06970	cDNA hypothetical protein,Conserved_hypothetical_protein.";category_"IV_:_Conserved_hypothetical_protein	0.927454	0.889714	0.268264	0.230234
LOC_Os05g05730	cDNA OsGrx_S1 - glutaredoxin subgroup III	0.831917	0.852808	0.327061	0.269108
LOC_Os05g08950	cDNA phosphoribosyl transferase, putative, expressed	1.22112	1.13727	0.239425	0.479719
LOC_Os01g02970	cDNA retrotransposon protein, putative, unclassified	0.750763	0.59717	0.00397172	0.00289661
LOC_Os03g33010	cDNA retrotransposon protein, putative, unclassified	0.697559	0.808162	0.0560156	0.0933789
LOC_Os09g12360	cDNA retrotransposon protein, putative, unclassified	0.652671	0.837489	0.0325679	0.0937867
LOC_Os03g28410	cDNA ribosomal protein S2, putative	0.989132	1.03992	0.457804	0.3283
LOC_Os02g10830	cDNA serine acetyltransferase protein, putative	0.872801	0.91916	0.334566	0.229429
LOC_Os06g27870	cDNA signal recognition particle receptor subunit beta, putative	0.983364	0.977623	0.32566	0.379859
LOC_Os02g38400	cDNA SNW domain-containing protein 1, putative	0.643743	0.730696	0.146896	0.153284
LOC_Os03g52650	cDNA syntaxin-related protein, putative, expressed	1.01936	1.25099	0.46791	0.451744
LOC_Os08g40600	cDNA thaumatin, putative	0.707666	0.895824	0.177546	0.160198
LOC_Os07g24820	cDNA thionin-like peptide, putative	0.672082	0.553623	0.23957	0.338734
LOC_Os08g08790	cDNA ubiquitin family protein, putative	0.582795	0.698521	0.159778	0.253583
LOC_Os10g07556	cDNA wall-associated receptor kinase-like 22 precursor, putative, expressed	1.32615	0.811874	0.165164	0.215165
LOC_Os10g07548	cDNA wall-associated receptor kinase-like 4 precursor, putative, expressed	1.27358	0.920724	0.226771	0.344463
LOC_Os12g02220	cDNA zinc finger, C3HC4 type domain containing protein	1.08706	1.15999	0.077934	0.102152
Os10g0504600	Chorion_2_family_protein.";category_"III_:_InterPro_domain-containing_protein";GO_id_"GO:0007275_:_development	1.33831	1.16339	0.331896	0.53192
Os01g0128400	Conserved_hypothetical_protein.";category_"IV_:_Conserved_hypothetical_protein	1.13813	1.10595	0.111836	0.42122
Os01g0143900	Conserved_hypothetical_protein.";category_"IV_:_Conserved_hypothetical_protein	0.955615	0.688718	0.3641	0.310341
Os01g0179300	Conserved_hypothetical_protein.";category_"IV_:_Conserved_hypothetical_protein	0.997922	1.02869	0.1884	0.092529
Os01g0182300	Conserved_hypothetical_protein.";category_"IV_:_Conserved_hypothetical_protein	1.14386	1.02357	0.210738	0.194801
Os01g0220000	Conserved_hypothetical_protein.";category_"IV_:_Conserved_hypothetical_protein	0.671741	0.67082	0.298529	0.207681
Os01g0232600	Conserved_hypothetical_protein.";category_"IV_:_Conserved_hypothetical_protein	0.874968	0.898068	0.238362	0.193166
Os01g0274800	Conserved_hypothetical_protein.";category_"IV_:_Conserved_hypothetical_protein	0.804532	0.966037	0.210887	0.232001
Os01g0551000	Conserved_hypothetical_protein.";category_"IV_:_Conserved_hypothetical_protein	1.02297	1.01891	0.284118	0.394156
Os01g0553000	Conserved_hypothetical_protein.";category_"IV_:_Conserved_hypothetical_protein	0.848248	0.909939	0.107299	0.102242
Os01g0585100	Conserved_hypothetical_protein.";category_"IV_:_Conserved_hypothetical_protein	0.988397	0.910547	0.317572	0.473344
Os01g0632100	Conserved_hypothetical_protein.";category_"IV_:_Conserved_hypothetical_protein	0.750479	0.763604	0.300778	0.258887
Os01g0665900	Conserved_hypothetical_protein.";category_"IV_:_Conserved_hypothetical_protein	0.986865	0.953993	0.111366	0.331469
Os01g0667100	Conserved_hypothetical_protein.";category_"IV_:_Conserved_hypothetical_protein	0.987756	0.819147	0.462051	0.438636
Os01g0676900	Conserved_hypothetical_protein.";category_"IV_:_Conserved_hypothetical_protein	0.948776	0.972845	0.402635	0.386687
Os01g0700000	Conserved_hypothetical_protein.";category_"IV_:_Conserved_hypothetical_protein	1.16967	1.06477	0.446325	0.493494
Os01g0715800	Conserved_hypothetical_protein.";category_"IV_:_Conserved_hypothetical_protein	1.08983	0.888168	0.424557	0.206465
Os01g0748200	Conserved_hypothetical_protein.";category_"IV_:_Conserved_hypothetical_protein	1.14301	1.07018	0.242129	0.490858
Os01g0787400	Conserved_hypothetical_protein.";category_"IV_:_Conserved_hypothetical_protein	0.98649	1.10361	0.39131	0.499809
Os01g0853000	Conserved_hypothetical_protein.";category_"IV_:_Conserved_hypothetical_protein	1.08782	0.775471	0.162702	0.438144
Os01g0930200	Conserved_hypothetical_protein.";category_"IV_:_Conserved_hypothetical_protein	0.980962	0.928109	0.339268	0.534657
Os01g0937900	Conserved_hypothetical_protein.";category_"IV_:_Conserved_hypothetical_protein	0.619822	0.985638	0.443415	0.300009
Os01g0946550	Conserved_hypothetical_protein.";category_"IV_:_Conserved_hypothetical_protein	0.992602	0.960081	0.406915	0.398385
Os02g0129800	Conserved_hypothetical_protein.";category_"IV_:_Conserved_hypothetical_protein	1.13042	1.07996	0.281221	0.376176
Os02g0131100	Conserved_hypothetical_protein.";category_"IV_:_Conserved_hypothetical_protein	0.845739	1.14799	0.125798	0.102436
Os02g0147700	Conserved_hypothetical_protein.";category_"IV_:_Conserved_hypothetical_protein	0.927154	0.983353	0.234118	0.323468
Os02g0165800	Conserved_hypothetical_protein.";category_"IV_:_Conserved_hypothetical_protein	0.936643	0.898535	0.270693	0.233777
Os02g0167000	Conserved_hypothetical_protein.";category_"IV_:_Conserved_hypothetical_protein	0.997941	0.875173	0.147554	0.235478
Os02g0324400	Conserved_hypothetical_protein.";category_"IV_:_Conserved_hypothetical_protein	0.966825	1.08922	0.355349	0.527694
Os02g0445832	Conserved_hypothetical_protein.";category_"IV_:_Conserved_hypothetical_protein	0.953304	1.06245	0.0827803	0.19673
Os02g0506600	Conserved_hypothetical_protein.";category_"IV_:_Conserved_hypothetical_protein	1.46578	0.978638	0.255346	0.293933
Os02g0556800	Conserved_hypothetical_protein.";category_"IV_:_Conserved_hypothetical_protein	0.60394	0.613482	0.46431	0.341384
Os02g0567000	Conserved_hypothetical_protein.";category_"IV_:_Conserved_hypothetical_protein	1.13428	0.959618	0.246476	0.381328
Os02g0582100	Conserved_hypothetical_protein.";category_"IV_:_Conserved_hypothetical_protein	0.983185	1.0051	0.442501	0.33561
Os02g0582900	Conserved_hypothetical_protein.";category_"IV_:_Conserved_hypothetical_protein	3.94599	3.24181	0.442737	0.263271
Os02g0584200	Conserved_hypothetical_protein.";category_"IV_:_Conserved_hypothetical_protein	0.850148	0.838485	0.341692	0.489489
Os02g0587300	Conserved_hypothetical_protein.";category_"IV_:_Conserved_hypothetical_protein	0.955358	0.927299	0.463665	0.482123
Os02g0598300	Conserved_hypothetical_protein.";category_"IV_:_Conserved_hypothetical_protein	0.898591	0.850988	0.455956	0.529536
Os02g0599100	Conserved_hypothetical_protein.";category_"IV_:_Conserved_hypothetical_protein	1.05089	1.22699	0.393252	0.403215
Os02g0661201	Conserved_hypothetical_protein.";category_"IV_:_Conserved_hypothetical_protein	0.696136	0.693038	0.0778344	0.1022
Os02g0684400	Conserved_hypothetical_protein.";category_"IV_:_Conserved_hypothetical_protein	0.660867	0.82795	0.447912	0.295541
Os02g0781700	Conserved_hypothetical_protein.";category_"IV_:_Conserved_hypothetical_protein	1.09797	0.916885	0.235494	0.330109
Os02g0799700	Conserved_hypothetical_protein.";category_"IV_:_Conserved_hypothetical_protein	0.642441	0.721931	0.300031	0.352901
Os03g0185800	Conserved_hypothetical_protein.";category_"IV_:_Conserved_hypothetical_protein	1.19066	1.03932	0.391025	0.44306
Os03g0251100	Conserved_hypothetical_protein.";category_"IV_:_Conserved_hypothetical_protein	0.835208	0.689978	0.189062	0.179079
Os03g0265800	Conserved_hypothetical_protein.";category_"IV_:_Conserved_hypothetical_protein	0.922626	0.895471	0.456312	0.361609
Os03g0305200	Conserved_hypothetical_protein.";category_"IV_:_Conserved_hypothetical_protein	0.977627	0.965582	0.358795	0.353623
Os03g0342100	Conserved_hypothetical_protein.";category_"IV_:_Conserved_hypothetical_protein	0.970217	0.98921	0.0026284	0.00330478
Os03g0343800	Conserved_hypothetical_protein.";category_"IV_:_Conserved_hypothetical_protein	0.932504	0.807573	0.380579	0.248634
Os03g0377300	Conserved_hypothetical_protein.";category_"IV_:_Conserved_hypothetical_protein	1.05618	1.10262	0.463971	0.230527
Os03g0387800	Conserved_hypothetical_protein.";category_"IV_:_Conserved_hypothetical_protein	1.08313	0.983972	0.11603	0.238522
Os03g0395900	Conserved_hypothetical_protein.";category_"IV_:_Conserved_hypothetical_protein	1.36269	1.27479	0.291436	0.302288
Os03g0586700	Conserved_hypothetical_protein.";category_"IV_:_Conserved_hypothetical_protein	1.04766	1.07654	0.327883	0.401903
Os03g0663900	Conserved_hypothetical_protein.";category_"IV_:_Conserved_hypothetical_protein	0.920801	0.837266	0.410436	0.406839
Os03g0686700	Conserved_hypothetical_protein.";category_"IV_:_Conserved_hypothetical_protein	0.92043	1.04637	0.209495	0.171073
Os03g0710550	Conserved_hypothetical_protein.";category_"IV_:_Conserved_hypothetical_protein	0.793691	0.762813	0.215946	0.127643
Os03g0723400	Conserved_hypothetical_protein.";category_"IV_:_Conserved_hypothetical_protein	1.07268	0.701018	0.0262364	0.0189398
Os03g0729100	Conserved_hypothetical_protein.";category_"IV_:_Conserved_hypothetical_protein	0.956938	0.911847	0.333857	0.0554085
Os03g0732200	Conserved_hypothetical_protein.";category_"IV_:_Conserved_hypothetical_protein	1.16632	1.21742	0.0165887	0.0143615
Os03g0778400	Conserved_hypothetical_protein.";category_"IV_:_Conserved_hypothetical_protein	0.910651	1.00255	0.516902	0.42383
Os03g0824500	Conserved_hypothetical_protein.";category_"IV_:_Conserved_hypothetical_protein	0.886242	0.866663	0.387571	0.287397
Os03g0826800	Conserved_hypothetical_protein.";category_"IV_:_Conserved_hypothetical_protein	0.443198	0.593292	0.369839	0.368201
Os04g0106500	Conserved_hypothetical_protein.";category_"IV_:_Conserved_hypothetical_protein	0.842283	0.840763	0.215434	0.180529
Os04g0380500	Conserved_hypothetical_protein.";category_"IV_:_Conserved_hypothetical_protein	1.02635	0.960184	0.352933	0.380903
Os04g0419400	Conserved_hypothetical_protein.";category_"IV_:_Conserved_hypothetical_protein	0.706968	0.791764	0.160325	0.186117
Os04g0433300	Conserved_hypothetical_protein.";category_"IV_:_Conserved_hypothetical_protein	1.04736	0.890736	0.214379	0.31388
Os04g0450600	Conserved_hypothetical_protein.";category_"IV_:_Conserved_hypothetical_protein	1.08443	0.808629	0.106393	0.284866
Os04g0489200	Conserved_hypothetical_protein.";category_"IV_:_Conserved_hypothetical_protein	0.701469	0.884551	0.00856446	0.0791051
Os04g0666800	Conserved_hypothetical_protein.";category_"IV_:_Conserved_hypothetical_protein	1.33113	1.18453	0.314683	0.445384
Os05g0184000	Conserved_hypothetical_protein.";category_"IV_:_Conserved_hypothetical_protein	0.926127	1.42248	0.0976775	0.182537
Os05g0225100	Conserved_hypothetical_protein.";category_"IV_:_Conserved_hypothetical_protein	0.759264	0.697766	0.264877	0.180321
Os05g0281400	Conserved_hypothetical_protein.";category_"IV_:_Conserved_hypothetical_protein	1.24758	0.877863	0.302647	0.154404
Os05g0323400	Conserved_hypothetical_protein.";category_"IV_:_Conserved_hypothetical_protein	1.31843	1.18058	0.213415	0.277515
Os05g0364300	Conserved_hypothetical_protein.";category_"IV_:_Conserved_hypothetical_protein	0.824459	0.923174	0.199726	0.419158
Os05g0389950	Conserved_hypothetical_protein.";category_"IV_:_Conserved_hypothetical_protein	1.09418	1.37645	0.37905	0.484349
Os05g0390300	Conserved_hypothetical_protein.";category_"IV_:_Conserved_hypothetical_protein	1.12314	1.23379	0.460626	0.427345
Os05g0392100	Conserved_hypothetical_protein.";category_"IV_:_Conserved_hypothetical_protein	1.23581	1.1633	0.162764	0.436298
Os05g0397800	Conserved_hypothetical_protein.";category_"IV_:_Conserved_hypothetical_protein	0.79817	0.872299	0.281335	0.12431
Os05g0414100	Conserved_hypothetical_protein.";category_"IV_:_Conserved_hypothetical_protein	1.04817	0.945629	0.419249	0.216409
Os05g0429100	Conserved_hypothetical_protein.";category_"IV_:_Conserved_hypothetical_protein	0.800348	0.880439	0.0312885	0.044864
Os05g0455400	Conserved_hypothetical_protein.";category_"IV_:_Conserved_hypothetical_protein	1.36602	1.05022	0.485071	0.351041
Os05g0497800	Conserved_hypothetical_protein.";category_"IV_:_Conserved_hypothetical_protein	0.862079	0.780875	0.136702	0.226403
Os05g0560200	Conserved_hypothetical_protein.";category_"IV_:_Conserved_hypothetical_protein	1.30762	0.89846	0.41588	0.335188
Os05g0561900	Conserved_hypothetical_protein.";category_"IV_:_Conserved_hypothetical_protein	1.29903	0.769854	0.354697	0.144123
Os06g0112100	Conserved_hypothetical_protein.";category_"IV_:_Conserved_hypothetical_protein	0.690574	0.829506	0.063574	0.0456505
Os06g0115800	Conserved_hypothetical_protein.";category_"IV_:_Conserved_hypothetical_protein	1.40338	1.42591	0.518546	0.458979
Os06g0118600	Conserved_hypothetical_protein.";category_"IV_:_Conserved_hypothetical_protein	0.940327	0.95435	0.449993	0.443529
Os06g0147100	Conserved_hypothetical_protein.";category_"IV_:_Conserved_hypothetical_protein	0.454757	0.681277	0.384632	0.372738
Os06g0215000	Conserved_hypothetical_protein.";category_"IV_:_Conserved_hypothetical_protein	1.03311	0.896926	0.454316	0.399146
Os06g0225600	Conserved_hypothetical_protein.";category_"IV_:_Conserved_hypothetical_protein	0.959421	0.975878	0.179095	0.228591
Os06g0311600	Conserved_hypothetical_protein.";category_"IV_:_Conserved_hypothetical_protein	0.938631	0.961288	0.493851	0.438706
Os06g0313260	Conserved_hypothetical_protein.";category_"IV_:_Conserved_hypothetical_protein	0.677439	0.77706	0.218681	0.30406
Os06g0318900	Conserved_hypothetical_protein.";category_"IV_:_Conserved_hypothetical_protein	0.891605	1.10418	0.256981	0.494705
Os06g0343500	Conserved_hypothetical_protein.";category_"IV_:_Conserved_hypothetical_protein	0.821635	0.915481	0.141043	0.196952
Os06g0353700	Conserved_hypothetical_protein.";category_"IV_:_Conserved_hypothetical_protein	0.920107	0.877471	0.371509	0.35345
Os06g0492550	Conserved_hypothetical_protein.";category_"IV_:_Conserved_hypothetical_protein	0.778401	0.718418	0.336991	0.2786
Os06g0538400	Conserved_hypothetical_protein.";category_"IV_:_Conserved_hypothetical_protein	0.968409	0.78958	0.242209	0.209327
Os06g0559400	Conserved_hypothetical_protein.";category_"IV_:_Conserved_hypothetical_protein	0.367959	0.575741	0.330428	0.475618
Os06g0566500	Conserved_hypothetical_protein.";category_"IV_:_Conserved_hypothetical_protein	0.90859	0.83161	0.454115	0.373585
Os06g0580100	Conserved_hypothetical_protein.";category_"IV_:_Conserved_hypothetical_protein	1.24986	1.02334	0.11719	0.132199
Os06g0610401	Conserved_hypothetical_protein.";category_"IV_:_Conserved_hypothetical_protein	0.57929	0.791658	0.0263972	0.0360317
Os06g0632200	Conserved_hypothetical_protein.";category_"IV_:_Conserved_hypothetical_protein	0.923091	0.780991	0.413814	0.29785
Os06g0645800	Conserved_hypothetical_protein.";category_"IV_:_Conserved_hypothetical_protein	0.962266	1.05228	0.121812	0.308457
Os06g0669150	Conserved_hypothetical_protein.";category_"IV_:_Conserved_hypothetical_protein	0.832259	1.04513	0.413848	0.337827
Os06g0700300	Conserved_hypothetical_protein.";category_"IV_:_Conserved_hypothetical_protein	0.9957	1.07913	0.27717	0.287918
Os07g0446400	Conserved_hypothetical_protein.";category_"IV_:_Conserved_hypothetical_protein	0.796968	0.944628	0.311759	0.259689
Os07g0491600	Conserved_hypothetical_protein.";category_"IV_:_Conserved_hypothetical_protein	0.9603	0.900973	0.278931	0.462582
Os07g0494900	Conserved_hypothetical_protein.";category_"IV_:_Conserved_hypothetical_protein	0.940923	0.786547	0.25242	0.23688
Os07g0561900	Conserved_hypothetical_protein.";category_"IV_:_Conserved_hypothetical_protein	0.832887	0.753302	0.34947	0.377695
Os07g0562900	Conserved_hypothetical_protein.";category_"IV_:_Conserved_hypothetical_protein	1.19536	1.02305	0.336457	0.448348
Os07g0573200	Conserved_hypothetical_protein.";category_"IV_:_Conserved_hypothetical_protein	1.17509	0.915453	0.167367	0.114239
Os07g0599300	Conserved_hypothetical_protein.";category_"IV_:_Conserved_hypothetical_protein	1.02343	1.07986	0.441167	0.322542
Os07g0599600	Conserved_hypothetical_protein.";category_"IV_:_Conserved_hypothetical_protein	1.03584	1.04206	0.479695	0.304451
Os07g0599900	Conserved_hypothetical_protein.";category_"IV_:_Conserved_hypothetical_protein	1.38663	1.22061	0.51218	0.462331
Os07g0631501	Conserved_hypothetical_protein.";category_"IV_:_Conserved_hypothetical_protein	1.08069	1.13158	0.347327	0.444732
Os07g0663000	Conserved_hypothetical_protein.";category_"IV_:_Conserved_hypothetical_protein	0.923202	1.21872	0.418629	0.34293
Os08g0151500	Conserved_hypothetical_protein.";category_"IV_:_Conserved_hypothetical_protein	1.10083	1.19906	0.39518	0.513153
Os08g0168150	Conserved_hypothetical_protein.";category_"IV_:_Conserved_hypothetical_protein	1.03274	1.00897	0.120068	0.0880173
Os08g0178300	Conserved_hypothetical_protein.";category_"IV_:_Conserved_hypothetical_protein	1.17588	1.3088	0.489043	0.465075
Os08g0249200	Conserved_hypothetical_protein.";category_"IV_:_Conserved_hypothetical_protein	0.966479	1.12027	0.370863	0.49119
Os08g0293900	Conserved_hypothetical_protein.";category_"IV_:_Conserved_hypothetical_protein	0.887798	0.859795	0.487493	0.38441
Os08g0301600	Conserved_hypothetical_protein.";category_"IV_:_Conserved_hypothetical_protein	0.929149	1.03191	0.432582	0.404159
Os08g0359900	Conserved_hypothetical_protein.";category_"IV_:_Conserved_hypothetical_protein	0.939003	0.997495	0.336639	0.259668
Os08g0404400	Conserved_hypothetical_protein.";category_"IV_:_Conserved_hypothetical_protein	0.814688	0.68154	0.172292	0.291757
Os08g0416800	Conserved_hypothetical_protein.";category_"IV_:_Conserved_hypothetical_protein	1.16312	0.942896	0.436454	0.397048
Os08g0432000	Conserved_hypothetical_protein.";category_"IV_:_Conserved_hypothetical_protein	1.02163	1.24853	0.478008	0.375953
Os08g0459300	Conserved_hypothetical_protein.";category_"IV_:_Conserved_hypothetical_protein	0.882828	1.0592	0.31817	0.494992
Os08g0460600	Conserved_hypothetical_protein.";category_"IV_:_Conserved_hypothetical_protein	0.785942	0.720248	0.374096	0.201337
Os08g0500200	Conserved_hypothetical_protein.";category_"IV_:_Conserved_hypothetical_protein	0.958293	0.900775	0.0726265	0.186435
Os08g0546466	Conserved_hypothetical_protein.";category_"IV_:_Conserved_hypothetical_protein	1.00556	1.04587	0.170461	0.199269
Os09g0376000	Conserved_hypothetical_protein.";category_"IV_:_Conserved_hypothetical_protein	0.559313	0.66832	0.0142736	0.0176112
Os09g0381600	Conserved_hypothetical_protein.";category_"IV_:_Conserved_hypothetical_protein	1.09685	1.18931	0.290053	0.179312
Os09g0409100	Conserved_hypothetical_protein.";category_"IV_:_Conserved_hypothetical_protein	1.15833	0.855134	0.474121	0.378202
Os09g0423450	Conserved_hypothetical_protein.";category_"IV_:_Conserved_hypothetical_protein	0.752741	0.70209	0.109567	0.0805244
Os09g0428500	Conserved_hypothetical_protein.";category_"IV_:_Conserved_hypothetical_protein	1.17773	0.993254	0.351042	0.402196
Os09g0468900	Conserved_hypothetical_protein.";category_"IV_:_Conserved_hypothetical_protein	0.934	0.776297	0.109264	0.184211
Os09g0563250	Conserved_hypothetical_protein.";category_"IV_:_Conserved_hypothetical_protein	1.10419	1.16511	0.469845	0.359612
Os09g0269900	Conserved_hypothetical_protein.";category_"IV_:_Conserved_hypothetical_protein	0.77383	0.90786	0.445303	0.326757
Os10g0137300	Conserved_hypothetical_protein.";category_"IV_:_Conserved_hypothetical_protein	0.559584	1.06761	0.356331	0.40661
Os10g0500600	Conserved_hypothetical_protein.";category_"IV_:_Conserved_hypothetical_protein	1.11755	0.99908	0.147849	0.535873
Os10g0540000	Conserved_hypothetical_protein.";category_"IV_:_Conserved_hypothetical_protein	0.931918	1.18292	0.522602	0.396383
Os11g0113300	Conserved_hypothetical_protein.";category_"IV_:_Conserved_hypothetical_protein	1.04827	0.933798	0.527137	0.513072
Os11g0150800	Conserved_hypothetical_protein.";category_"IV_:_Conserved_hypothetical_protein	0.96399	0.915971	0.140248	0.292874
Os11g0198200	Conserved_hypothetical_protein.";category_"IV_:_Conserved_hypothetical_protein	1.14464	0.771132	0.14081	0.159899
Os11g0487100	Conserved_hypothetical_protein.";category_"IV_:_Conserved_hypothetical_protein	0.995245	0.948904	0.209813	0.170171
Os11g0487700	Conserved_hypothetical_protein.";category_"IV_:_Conserved_hypothetical_protein	0.996305	0.828037	0.215815	0.181707
Os11g0543500	Conserved_hypothetical_protein.";category_"IV_:_Conserved_hypothetical_protein	0.653755	0.583471	0.303725	0.367762
Os11g0579400	Conserved_hypothetical_protein.";category_"IV_:_Conserved_hypothetical_protein	1.03407	1.25173	0.447203	0.432815
Os11g0661200	Conserved_hypothetical_protein.";category_"IV_:_Conserved_hypothetical_protein	0.958239	1.07078	0.292823	0.43631
Os11g0686200	Conserved_hypothetical_protein.";category_"IV_:_Conserved_hypothetical_protein	1.02386	1.06017	0.189751	0.217588
Os12g0110300	Conserved_hypothetical_protein.";category_"IV_:_Conserved_hypothetical_protein	0.931164	0.87604	0.176463	0.492887
Os12g0607400	Conserved_hypothetical_protein.";category_"IV_:_Conserved_hypothetical_protein	1.22566	1.15639	0.402819	0.495623
Os12g0621900	Conserved_hypothetical_protein.";category_"IV_:_Conserved_hypothetical_protein	1.20558	1.01318	0.416717	0.373765
Os01g0588900	Conserved_hypothetical_protein_730_family_protein.";category_"III_:_InterPro_domain-containing_protein	1.04513	0.925026	0.233515	0.20926
Os11g0592400	CRS1/YhbY_domain_containing_protein.";category_"III_:_InterPro_domain-containing_protein	1.02442	0.9364	0.381829	0.303504
Os03g0370800	Ctr_copper_transporter_family_protein.";category_"III_:_InterPro_domain-containing_protein";GO_id_"GO:0005375_:_copper_ion_transporter_activity";GO_id_"GO:0006825_:_copper_ion_transport	1.20676	1.22018	0.0637079	0.0380816
Os05g0570900	Cupredoxin_domain_containing_protein.";category_"III_:_InterPro_domain-containing_protein";GO_id_"GO:0005489_:_electron_transporter_activity";GO_id_"GO:0005507_:_copper_ion_binding	0.929154	0.918565	0.313592	0.284065
Os07g0112700	Cupredoxin_domain_containing_protein.";category_"III_:_InterPro_domain-containing_protein";GO_id_"GO:0005489_:_electron_transporter_activity";GO_id_"GO:0005507_:_copper_ion_binding	0.832995	1.04696	0.530869	0.411885
Os01g0127200	Cupredoxin_domain_containing_protein.";category_"III_:_InterPro_domain-containing_protein";GO_id_"GO:0005507_:_copper_ion_binding	2.11304	1.92922	0.430927	0.4501
Os04g0628700	Cyclin-like_domain_containing_protein.";category_"III_:_InterPro_domain-containing_protein	1.08211	0.843399	0.0507613	0.0174146
Os02g0825500	Cyclin-like_F-box_domain_containing_protein.";category_"III_:_InterPro_domain-containing_protein	1.08223	1.08395	0.381567	0.451661
Os03g0196500	Cyclin-like_F-box_domain_containing_protein.";category_"III_:_InterPro_domain-containing_protein	0.854607	0.737139	0.0754164	0.0480029
Os03g0727800	Cyclin-like_F-box_domain_containing_protein.";category_"III_:_InterPro_domain-containing_protein	1.06602	1.22086	0.349476	0.492045
Os11g0155100	Cyclin-like_F-box_domain_containing_protein.";category_"III_:_InterPro_domain-containing_protein	1.03186	0.932072	0.313524	0.308061
Os04g0165700	Cysteine_synthase_(EC_2.5.1.47).";category_"I_:_Identical_to_known_rice_protein";GO_id_"GO:0003824_:_catalytic_activity";GO_id_"GO:0004124_:_cysteine_synthase_activity";GO_id_"GO:0006535_:_cysteine_biosynthesis_from_serine	0.986457	1.13818	0.11441	0.448523
Os01g0895300	Cytochrome_b561_/_ferric_reductase_transmembrane_domain_containing_protein.";category_"III_:_InterPro_domain-containing_protein	2.09802	2.16346	0.368891	0.400894
Os05g0405500	Cytochrome_P450_family_protein.";category_"III_:_InterPro_domain-containing_protein";GO_id_"GO:0004497_:_monooxygenase_activity";GO_id_"GO:0005506_:_iron_ion_binding";GO_id_"GO:0006118_:_electron_transport	1.05825	0.750322	0.326712	0.515675
Os06g0599200	Cytochrome_P450_family_protein.";category_"III_:_InterPro_domain-containing_protein";GO_id_"GO:0004497_:_monooxygenase_activity";GO_id_"GO:0005506_:_iron_ion_binding";GO_id_"GO:0006118_:_electron_transport	0.60847	0.534815	0.479872	0.453575
Os10g0165300	Cytochrome_P450_family_protein.";category_"III_:_InterPro_domain-containing_protein";GO_id_"GO:0004497_:_monooxygenase_activity";GO_id_"GO:0005506_:_iron_ion_binding";GO_id_"GO:0006118_:_electron_transport	0.919148	0.513656	0.416476	0.327108
Os02g0805900	Dcp2,_box_A_domain_containing_protein.";category_"III_:_InterPro_domain-containing_protein	1.26111	0.886993	0.206465	0.0379993
Os01g0193900	DIRP_family_protein.";category_"III_:_InterPro_domain-containing_protein";GO_id_"GO:0003677_:_DNA_binding";GO_id_"GO:0005634_:_nucleus	1.05587	1.02076	0.45397	0.346377
Os05g0161800	DNA_polymerase_III_clamp_loader_subunit,_C-terminal_domain_containing_protein.";category_"III_:_InterPro_domain-containing_protein";GO_id_"GO:0005509_:_calcium_ion_binding	1.13498	0.977672	0.314864	0.388456
Os02g0672700	DNA-directed_RNA_polymerase,_subunit_C11/M/9_family_protein.";category_"III_:_InterPro_domain-containing_protein";GO_id_"GO:0003677_:_DNA_binding";GO_id_"GO:0003702_:_RNA_polymerase_II_transcription_factor_activity";GO_id_"GO:0003899_:_DNA-directed_RNA_polymerase_activity";GO_id_"GO:0006350_:_transcription";GO_id_"GO:0006354_:_RNA_elongation";GO_id_"GO:0008270_:_zinc_ion_binding";GO_id_"GO:003052…	0.923286	1.01059	0.466003	0.486805
Os01g0895200	DOMON_related_domain_containing_protein.";category_"III_:_InterPro_domain-containing_protein";GO_id_"GO:0004500_:_dopamine_beta-monooxygenase_activity	3.24106	2.87629	0.311697	0.205178
Os08g0335600	DOMON_related_domain_containing_protein.";category_"III_:_InterPro_domain-containing_protein";GO_id_"GO:0004500_:_dopamine_beta-monooxygenase_activity	0.884317	1.13046	0.467932	0.535383
Os01g0765600	EF-Hand_type_domain_containing_protein.";category_"III_:_InterPro_domain-containing_protein	1.14293	0.861067	0.36686	0.342596
Os01g0874700	emp24/gp25L/p24_family_protein.";category_"III_:_InterPro_domain-containing_protein";GO_id_"GO:0006810_:_transport	1.00488	0.983207	0.310358	0.287588
Os07g0645500	Endonuclease/exonuclease/phosphatase_domain_containing_protein.";category_"III_:_InterPro_domain-containing_protein	1.28328	1.17944	0.154321	0.0930056
Os02g0115900	Endosperm_lumenal_binding_protein.";category_"I_:_Identical_to_known_rice_protein	0.840329	0.837955	0.281123	0.281831
Os02g0203000	Eukaryotic_transcription_factor,_DNA-binding_domain_containing_protein.";category_"III_:_InterPro_domain-containing_protein";GO_id_"GO:0005634_:_nucleus";GO_id_"GO:0043565_:_sequence-specific_DNA_binding	0.74642	0.840045	0.256626	0.236591
Os07g0155100	FAD_dependent_oxidoreductase_family_protein.";category_"III_:_InterPro_domain-containing_protein";GO_id_"GO:0006118_:_electron_transport	1.00483	0.995016	0.248997	0.350266
Os02g0765900	Ferredoxin-nitrite_reductase_family_protein.";category_"III_:_InterPro_domain-containing_protein";GO_id_"GO:0006118_:_electron_transport	1.07282	1.17924	0.139793	0.247532
Os01g0604500	Flagellar_calcium-binding_protein_(calflagin)_family_protein.";category_"III_:_InterPro_domain-containing_protein";GO_id_"GO:0001539_:_ciliary_or_flagellar_motility";GO_id_"GO:0005509_:_calcium_ion_binding	1.05959	0.726422	0.457101	0.495286
Os10g0553800	Flavin-containing_monooxygenase_FMO_family_protein.";category_"III_:_InterPro_domain-containing_protein";GO_id_"GO:0004497_:_monooxygenase_activity";GO_id_"GO:0006118_:_electron_transport	1.19851	0.786191	0.433421	0.527149
Os03g0305800	Galactosyl_transferase_family_protein.";category_"III_:_InterPro_domain-containing_protein	0.889448	0.842939	0.530085	0.530825
Os01g0151400	Gamma-glutamyltranspeptidase_family_protein.";category_"III_:_InterPro_domain-containing_protein	1.11542	0.957234	0.41545	0.474082
Os07g0158400	GCK_domain_containing_protein.";category_"III_:_InterPro_domain-containing_protein	1.06664	0.917531	0.0971761	0.255753
Os01g0931000	Glucose/ribitol_dehydrogenase_family_protein.";category_"III_:_InterPro_domain-containing_protein";GO_id_"GO:0008152_:_metabolism	1.3351	1.01774	0.107261	0.108847
Os07g0663800	Glucose/ribitol_dehydrogenase_family_protein.";category_"III_:_InterPro_domain-containing_protein";GO_id_"GO:0008152_:_metabolism	0.59308	0.67538	0.526201	0.510456
Os02g0748800	Glutaredoxin_domain_containing_protein.";category_"III_:_InterPro_domain-containing_protein";GO_id_"GO:0005489_:_electron_transporter_activity";GO_id_"GO:0006118_:_electron_transport	1.34544	1.34519	0.184078	0.210097
Os04g0244400	Glutaredoxin_domain_containing_protein.";category_"III_:_InterPro_domain-containing_protein";GO_id_"GO:0005489_:_electron_transporter_activity";GO_id_"GO:0006118_:_electron_transport	1.18535	1.0389	0.374228	0.444561
Os05g0471100	Glutaredoxin_domain_containing_protein.";category_"III_:_InterPro_domain-containing_protein";GO_id_"GO:0005489_:_electron_transporter_activity";GO_id_"GO:0006118_:_electron_transport	0.753351	0.699756	0.510764	0.40152
Os01g0372400	Glutathione_S-transferase,_N-terminal_domain_containing_protein.";category_"III_:_InterPro_domain-containing_protein	0.788894	0.770258	0.00425043	0.0128481
Os02g0170100	Glycine_cleavage_H-protein_family_protein.";category_"III_:_InterPro_domain-containing_protein";GO_id_"GO:0005960_:_glycine_cleavage_complex	1.1905	1.14112	0.367427	0.532031
Os07g0420700	Glycoside_hydrolase,_family_31_protein.";category_"III_:_InterPro_domain-containing_protein	0.976474	1.11292	0.525242	0.529083
Os02g0802200	Glycoside_hydrolase_family_79,_N-terminal_protein.";category_"III_:_InterPro_domain-containing_protein	0.965137	1.25874	0.16948	0.428592
Os04g0506800	Glycosyl_transferase,_family_29_protein.";category_"III_:_InterPro_domain-containing_protein";GO_id_"GO:0006486_:_protein_amino_acid_glycosylation";GO_id_"GO:0008373_:_sialyltransferase_activity	1.05043	0.972114	0.519866	0.409033
Os03g0300900	Glycosyl_transferase,_family_8_protein.";category_"III_:_InterPro_domain-containing_protein	1.08548	1.09689	0.350278	0.383461
Os09g0531800	Glycosyl_transferase,_family_8_protein.";category_"III_:_InterPro_domain-containing_protein	0.906734	1.00463	0.373711	0.451127
Os09g0516600	Glyoxalase_II.";category_"I_:_Identical_to_known_rice_protein	1.082	0.961145	0.184043	0.432491
Os06g0170200	GOS9_protein.";category_"I_:_Identical_to_known_rice_protein	0.834885	0.516838	0.245896	0.496738
Os09g0431100	GPCR,_family_3,_metabotropic_glutamate_receptor-like_protein.";category_"III_:_InterPro_domain-containing_protein";GO_id_"GO:0004970_:_ionotropic_glutamate_receptor_activity";GO_id_"GO:0005215_:_transporter_activity";GO_id_"GO:0005234_:_glutamate-gated_ion_channel_activity";GO_id_"GO:0006810_:_transport	0.620588	0.913889	0.217337	0.224657
Os04g0527000	GRAM_domain_containing_protein.";category_"III_:_InterPro_domain-containing_protein	0.830286	0.90777	0.451236	0.341977
Os04g0688300	Haem_peroxidase,_plant/fungal/bacterial_family_protein.";category_"III_:_InterPro_domain-containing_protein";GO_id_"GO:0004601_:_peroxidase_activity	0.50474	0.566031	0.434366	0.331217
Os06g0695300	Haem_peroxidase,_plant/fungal/bacterial_family_protein.";category_"III_:_InterPro_domain-containing_protein";GO_id_"GO:0004601_:_peroxidase_activity	9.39252	7.45582	0.147512	0.147397
Os07g0104500	Haem_peroxidase,_plant/fungal/bacterial_family_protein.";category_"III_:_InterPro_domain-containing_protein";GO_id_"GO:0004601_:_peroxidase_activity	1.65066	0.850939	0.237617	0.448695
Os03g0368600	Haem_peroxidase_family_protein.";category_"III_:_InterPro_domain-containing_protein";GO_id_"GO:0004601_:_peroxidase_activity	0.916775	0.889511	0.459978	0.4844
Os03g0368900	Haem_peroxidase_family_protein.";category_"III_:_InterPro_domain-containing_protein";GO_id_"GO:0004601_:_peroxidase_activity	1.11057	0.915285	0.473554	0.104024
Os03g0369400	Haem_peroxidase_family_protein.";category_"III_:_InterPro_domain-containing_protein";GO_id_"GO:0004601_:_peroxidase_activity	0.645029	0.790683	0.167913	0.199548
Os06g0521500	Haem_peroxidase_family_protein.";category_"III_:_InterPro_domain-containing_protein";GO_id_"GO:0004601_:_peroxidase_activity	1.08816	1.11849	0.379197	0.488264
Os06g0522300	Haem_peroxidase_family_protein.";category_"III_:_InterPro_domain-containing_protein";GO_id_"GO:0004601_:_peroxidase_activity	0.835779	0.599183	0.396955	0.256661
Os05g0367900	Harpin-induced_1_domain_containing_protein.";category_"III_:_InterPro_domain-containing_protein	0.960185	0.737072	0.156062	0.154479
Os11g0703900	Heat_shock_protein_70.";category_"I_:_Identical_to_known_rice_protein	1.03448	0.987686	0.254485	0.288665
Os03g0261500	Heat_shock_protein_DnaJ,_N-terminal_domain_containing_protein.";category_"III_:_InterPro_domain-containing_protein	1.2727	1.09678	0.297564	0.293142
Os05g0579900	Heat_shock_protein_DnaJ,_N-terminal_domain_containing_protein.";category_"III_:_InterPro_domain-containing_protein	1.21527	1.1856	0.336856	0.53814
Os02g0195300	Heat_shock_protein_DnaJ,_N-terminal_domain_containing_protein.";category_"III_:_InterPro_domain-containing_protein";GO_id_"GO:0005488_:_binding	1.01896	1.07357	0.150242	0.153981
Os07g0632600	Heat_shock_protein_DnaJ,_N-terminal_domain_containing_protein.";category_"III_:_InterPro_domain-containing_protein";GO_id_"GO:0005489_:_electron_transporter_activity";GO_id_"GO:0006118_:_electron_transport	0.875059	1.1275	0.081241	0.245348
Os04g0549600	Heat_shock_protein_DnaJ_family_protein.";category_"III_:_InterPro_domain-containing_protein";GO_id_"GO:0006457_:_protein_folding";GO_id_"GO:0031072_:_heat_shock_protein_binding	1.10273	0.706754	0.414792	0.484589
Os01g0507700	Heavy_metal_transport/detoxification_protein_domain_containing_protein.";category_"III_:_InterPro_domain-containing_protein";GO_id_"GO:0030001_:_metal_ion_transport	1.08981	1.02955	0.268127	0.28365
Os08g0513300	Helix-hairpin-helix_motif,_class_2_domain_containing_protein.";category_"III_:_InterPro_domain-containing_protein	1.00247	1.11559	0.337239	0.236452
Os04g0660100	Helix-loop-helix_DNA-binding_domain_containing_protein.";category_"III_:_InterPro_domain-containing_protein	1.01509	0.910513	0.163146	0.267729
Os09g0433600	histone_H4_[Oryza_sativa_(japonica_cultivar-group)].";category_"I_:_Identical_to_known_rice_protein";GO_id_"GO:0000786_:_nucleosome";GO_id_"GO:0003677_:_DNA_binding";GO_id_"GO:0005634_:_nucleus";GO_id_"GO:0006334_:_nucleosome_assembly	1.08431	1.25843	0.35279	0.442883
Os04g0501600	HMG-I_and_HMG-Y,_DNA-binding_domain_containing_protein.";category_"III_:_InterPro_domain-containing_protein	1.01464	1.13641	0.399966	0.363076
Os08g0416000	Homeodomain_leucine_zipper_protein.";category_"I_:_Identical_to_known_rice_protein";GO_id_"GO:0003677_:_DNA_binding";GO_id_"GO:0003700_:_transcription_factor_activity";GO_id_"GO:0005634_:_nucleus";GO_id_"GO:0043565_:_sequence-specific_DNA_binding	1.03403	0.834538	0.409627	0.475742
Os01g0677400	Hypothetical_protein.";category_"V_:_Hypothetical_protein	0.935965	0.92606	0.437556	0.536103
Os02g0574700	Hypothetical_protein.";category_"V_:_Hypothetical_protein	0.590262	0.582349	0.0568959	0.0607879
Os03g0749400	Hypothetical_protein.";category_"V_:_Hypothetical_protein	1.04963	0.982211	0.264957	0.307535
Os03g0835150	Hypothetical_protein.";category_"V_:_Hypothetical_protein	0.854679	0.935667	0.245441	0.100226
Os05g0191300	Hypothetical_protein.";category_"V_:_Hypothetical_protein	0.945189	0.998748	0.269816	0.363184
Os06g0274100	Hypothetical_protein.";category_"V_:_Hypothetical_protein	1.08055	1.06232	0.161969	0.346192
Os08g0208300	Hypothetical_protein.";category_"V_:_Hypothetical_protein	0.641751	0.891759	0.168543	0.10919
Os08g0356366	Hypothetical_protein.";category_"V_:_Hypothetical_protein	0.859194	0.859812	0.0614826	0.100274
Os08g0465900	Hypothetical_protein.";category_"V_:_Hypothetical_protein	0.798426	1.10838	0.118113	0.143826
Os08g0559450	Hypothetical_protein.";category_"V_:_Hypothetical_protein	1.03038	1.18425	0.188207	0.180946
Os09g0413000	Hypothetical_protein.";category_"V_:_Hypothetical_protein	1.0496	1.06536	0.335346	0.324407
Os10g0364900	Hypothetical_protein.";category_"V_:_Hypothetical_protein	0.905879	0.981366	0.382116	0.336339
Os12g0222050	Hypothetical_protein.";category_"V_:_Hypothetical_protein	0.599276	0.659639	0.527521	0.473592
Os12g0451400	Hypothetical_protein.";category_"V_:_Hypothetical_protein	0.67012	0.765166	0.240464	0.229775
Os12g0490000	Hypothetical_protein.";category_"V_:_Hypothetical_protein	1.16263	1.07733	0.154372	0.217643
Os12g0609600	Hypothetical_protein.";category_"V_:_Hypothetical_protein	1.13234	1.09401	0.0285875	0.196677
Os03g0347200	Initiation_factor_eIF-4_gamma,_middle_domain_containing_protein.";category_"III_:_InterPro_domain-containing_protein	1.02891	1.15989	0.199324	0.514362
Os01g0322300	Inorganic_pyrophosphatase_family_protein.";category_"III_:_InterPro_domain-containing_protein";GO_id_"GO:0000287_:_magnesium_ion_binding";GO_id_"GO:0004427_:_inorganic_diphosphatase_activity";GO_id_"GO:0005737_:_cytoplasm	0.695518	0.715291	0.00780116	0.00913304
Os04g0386600	Isocitrate_lyase_and_phosphorylmutase_family_protein.";category_"III_:_InterPro_domain-containing_protein";GO_id_"GO:0003824_:_catalytic_activity	1.10466	0.985819	0.332476	0.535725
Os12g0189300	Isocitrate_lyase_and_phosphorylmutase_family_protein.";category_"III_:_InterPro_domain-containing_protein";GO_id_"GO:0003824_:_catalytic_activity	0.562869	0.57952	0.287233	0.433758
Os04g0503500	Leucine-rich_repeat,_cysteine-containing_subtype_containing_protein.";category_"III_:_InterPro_domain-containing_protein	0.991208	0.999871	0.437223	0.53724
Os04g0505200	Leucine-rich_repeat,_plant_specific_containing_protein.";category_"III_:_InterPro_domain-containing_protein	0.980599	1.11034	0.461041	0.495393
Os01g0664500	Lg106-like_family_protein.";category_"III_:_InterPro_domain-containing_protein	0.807993	0.905663	0.454415	0.295168
Os01g0214800	Lipolytic_enzyme,_G-D-S-L_family_protein.";category_"III_:_InterPro_domain-containing_protein	1.1316	1.00384	0.438056	0.322513
Os01g0216000	Lipolytic_enzyme,_G-D-S-L_family_protein.";category_"III_:_InterPro_domain-containing_protein	1.622	1.90236	0.195554	0.114094
Os05g0159300	Lipolytic_enzyme,_G-D-S-L_family_protein.";category_"III_:_InterPro_domain-containing_protein	1.21532	1.2665	0.27938	0.481827
Os06g0725100	Lipolytic_enzyme,_G-D-S-L_family_protein.";category_"III_:_InterPro_domain-containing_protein	1.23754	0.76938	0.252556	0.382743
Os11g0521000	Lipolytic_enzyme,_G-D-S-L_family_protein.";category_"III_:_InterPro_domain-containing_protein	1.10135	0.929847	0.239887	0.392972
Os02g0758100	LMBR1-like_conserved_region_domain_containing_protein.";category_"III_:_InterPro_domain-containing_protein	1.04026	0.994051	0.383902	0.486517
Os12g0107500	Macrophage_migration_inhibitory_factor_family_protein.";category_"III_:_InterPro_domain-containing_protein	1.00332	0.916644	0.332459	0.1743
Os07g0605200	MADS_box_transcription_factor_18_(OsMADS18)	1.32186	0.84231	0.13641	0.122842
Os04g0555300	Major_facilitator_superfamily_protein.";category_"III_:_InterPro_domain-containing_protein";GO_id_"GO:0005215_:_transporter_activity";GO_id_"GO:0006810_:_transport	1.03087	0.755727	0.134505	0.201404
Os11g0261900	Metallophosphoesterase_domain_containing_protein.";category_"III_:_InterPro_domain-containing_protein	1.10697	0.874083	0.458797	0.506789
Os06g0138100	Methionine_sulfoxide_reductase_A_domain_containing_protein.";category_"III_:_InterPro_domain-containing_protein";GO_id_"GO:0008113_:_protein-methionine-S-oxide_reductase_activity	1.0596	0.976119	0.20683	0.356508
Os01g0127000	Multicopper_oxidase,_type_1_domain_containing_protein.";category_"III_:_InterPro_domain-containing_protein";GO_id_"GO:0005507_:_copper_ion_binding	10.058	10.6915	0.0404246	0.0376617
Os03g0288600	Muscle_derived-like_protein.";category_"I_:_Identical_to_known_rice_protein	1.31264	1.04387	0.382519	0.276121
Os01g0722300	Myb,_DNA-binding_domain_containing_protein.";category_"III_:_InterPro_domain-containing_protein";GO_id_"GO:0003677_:_DNA_binding";GO_id_"GO:0005634_:_nucleus	0.798201	0.714115	0.384937	0.414479
Os03g0142600	Myb,_DNA-binding_domain_containing_protein.";category_"III_:_InterPro_domain-containing_protein";GO_id_"GO:0003677_:_DNA_binding";GO_id_"GO:0005634_:_nucleus	1.03559	0.994044	0.302974	0.216694
Os05g0511300	N2227-like_domain_containing_protein.";category_"III_:_InterPro_domain-containing_protein	1.11937	1.0052	0.228855	0.140987
Os04g0631000	NAD-dependent_epimerase/dehydratase_family_protein.";category_"III_:_InterPro_domain-containing_protein";GO_id_"GO:0003824_:_catalytic_activity";GO_id_"GO:0009225_:_nucleotide-sugar_metabolism	1.17768	0.649982	0.345991	0.495043
Os09g0419200	NAD-dependent_epimerase/dehydratase_family_protein.";category_"III_:_InterPro_domain-containing_protein";GO_id_"GO:0003824_:_catalytic_activity";GO_id_"GO:0009225_:_nucleotide-sugar_metabolism	0.793462	0.765366	0.157541	0.265202
Os11g0652100	NB-ARC_domain_containing_protein.";category_"III_:_InterPro_domain-containing_protein";GO_id_"GO:0005524_:_ATP_binding	0.993675	1.09171	0.186058	0.221681
Os04g0379600	Nitrate-induced_NOI_family_protein.";category_"III_:_InterPro_domain-containing_protein	1.30459	1.05115	0.44064	0.339842
Os01g0106000	NONE";category_"NONE	1.14853	1.29091	0.312496	0.224953
Os01g0115000	NONE";category_"NONE	1.37087	0.808115	0.476971	0.393718
Os01g0128501	NONE";category_"NONE	0.6792	0.874398	0.309252	0.462975
Os01g0131132	NONE";category_"NONE	1.09131	0.890188	0.0784983	0.109034
Os01g0148300	NONE";category_"NONE	0.444972	0.678326	0.317024	0.390106
Os01g0148900	NONE";category_"NONE	0.757205	0.773212	0.266541	0.249777
Os01g0159100	NONE";category_"NONE	0.712401	0.637464	0.0762436	0.114684
Os01g0163600	NONE";category_"NONE	0.963241	1.10403	0.463193	0.493251
Os01g0169600	NONE";category_"NONE	0.957642	0.980821	0.376666	0.419414
Os01g0173200	NONE";category_"NONE	0.729218	0.871008	0.0876665	0.241032
Os01g0177500	NONE";category_"NONE	0.670627	0.804411	0.35059	0.330376
Os01g0190100	NONE";category_"NONE	1.02527	1	0.0522933	0.0462546
Os01g0195300	NONE";category_"NONE	0.548707	0.627923	0.327768	0.224746
Os01g0208500	NONE";category_"NONE	0.842079	0.82885	0.346155	0.222193
Os01g0209100	NONE";category_"NONE	0.891434	0.907339	0.0921806	0.158304
Os01g0212900	NONE";category_"NONE	0.950599	1.0595	0.0287975	0.0188834
Os01g0213100	NONE";category_"NONE	0.859399	0.849277	0.23245	0.331721
Os01g0220800	NONE";category_"NONE	0.689082	0.8159	0.364209	0.288956
Os01g0227900	NONE";category_"NONE	1.11867	1.12751	0.280709	0.191089
Os01g0238300	NONE";category_"NONE	1.15618	1.20772	0.265005	0.0977911
Os01g0242766	NONE";category_"NONE	1.01241	1.11166	0.441932	0.439106
Os01g0245532	NONE";category_"NONE	0.195526	0.312874	0.10733	0.0549701
Os01g0258401	NONE";category_"NONE	0.70963	0.803866	0.0144285	0.0103667
Os01g0278500	NONE";category_"NONE	0.233514	0.525631	0.112622	0.256531
Os01g0281300	NONE";category_"NONE	0.85646	0.913228	0.376668	0.318727
Os01g0285800	NONE";category_"NONE	1.22995	1.12828	0.249929	0.244038
Os01g0301566	NONE";category_"NONE	0.513224	0.679263	0.269002	0.252452
Os01g0307101	NONE";category_"NONE	0.88709	0.856286	0.322151	0.148005
Os01g0309520	NONE";category_"NONE	1.13519	0.978916	0.327117	0.225149
Os01g0352300	NONE";category_"NONE	0.602255	0.550954	0.275012	0.212663
Os01g0378900	NONE";category_"NONE	0.5971	0.779939	0.280677	0.344295
Os01g0383500	NONE";category_"NONE	1.02462	1.12168	0.240248	0.425128
Os01g0497600	NONE";category_"NONE	0.927874	1.01882	0.216789	0.258943
Os01g0498900	NONE";category_"NONE	1.03341	1.07318	0.416912	0.351981
Os01g0500300	NONE";category_"NONE	0.652003	0.702617	0.0807018	0.214251
Os01g0512650	NONE";category_"NONE	0.870651	0.945266	0.00532086	0.00659109
Os01g0516300	NONE";category_"NONE	0.862843	0.891068	0.440987	0.35106
Os01g0518300	NONE";category_"NONE	0.793761	0.87095	0.0184731	0.0280716
Os01g0524600	NONE";category_"NONE	0.848765	0.91166	0.462368	0.268716
Os01g0525600	NONE";category_"NONE	0.608866	0.675474	0.0781682	0.204523
Os01g0529650	NONE";category_"NONE	1.0092	1.0439	0.132502	0.105369
Os01g0534450	NONE";category_"NONE	0.922866	0.920246	0.0583386	0.101442
Os01g0561700	NONE";category_"NONE	0.839861	0.776395	0.238485	0.475216
Os01g0562901	NONE";category_"NONE	0.883998	0.998377	0.114232	0.124692
Os01g0571900	NONE";category_"NONE	0.860096	0.856383	0.506943	0.531783
Os01g0574700	NONE";category_"NONE	1.07514	1.12678	0.135178	0.120313
Os01g0575633	NONE";category_"NONE	0.704405	0.944743	0.505416	0.234142
Os01g0587800	NONE";category_"NONE	0.732874	0.908615	0.100945	0.0727824
Os01g0611700	NONE";category_"NONE	0.616394	0.819055	0.132903	0.111785
Os01g0616666	NONE";category_"NONE	1.03137	0.953281	0.519021	0.429637
Os01g0629200	NONE";category_"NONE	0.946364	0.85992	0.339692	0.197935
Os01g0654933	NONE";category_"NONE	1.0486	1.34169	0.258555	0.313843
Os01g0664800	NONE";category_"NONE	0.75571	0.838689	0.00989628	0.015443
Os01g0676500	NONE";category_"NONE	0.600217	0.687648	0.0284359	0.0957491
Os01g0684300	NONE";category_"NONE	0.683776	0.775287	0.259779	0.262257
Os01g0692500	NONE";category_"NONE	0.824982	0.936709	0.161492	0.155755
Os01g0717800	NONE";category_"NONE	0.84147	0.864079	0.284519	0.308229
Os01g0733350	NONE";category_"NONE	1.00615	1.24352	0.284461	0.46701
Os01g0734950	NONE";category_"NONE	0.604405	0.756528	0.0302975	0.0433384
Os01g0735400	NONE";category_"NONE	0.897954	0.912643	0.415245	0.368329
Os01g0817500	NONE";category_"NONE	0.974408	0.935945	0.193129	0.314711
Os01g0831100	NONE";category_"NONE	1.03369	0.933504	0.265095	0.245288
Os01g0856300	NONE";category_"NONE	0.61217	0.721288	0.13231	0.202618
Os01g0870733	NONE";category_"NONE	0.868407	0.491391	0.327748	0.141644
Os01g0897400	NONE";category_"NONE	1.15452	1.15074	0.317034	0.510466
Os01g0932950	NONE";category_"NONE	1.03129	1.0815	0.448666	0.373329
Os01g0947833	NONE";category_"NONE	0.57316	0.556024	0.00823823	0.0538727
Os01g0949250	NONE";category_"NONE	0.686133	0.928808	0.433234	0.287262
Os01g0961700	NONE";category_"NONE	0.955399	0.991099	0.538294	0.462235
Os01g0569500	NONE";category_"NONE	1.01588	0.89714	0.403647	0.237547
Os01g0574200	NONE";category_"NONE	0.617752	0.859284	0.0325581	0.0360012
Os01g0669450	NONE";category_"NONE	0.683556	0.801705	0.246903	0.339628
Os01g0806900	NONE";category_"NONE	0.658793	0.70703	0.0712881	0.0173072
Os01g0807500	NONE";category_"NONE	0.795939	0.805359	0.231504	0.463528
Os02g0135100	NONE";category_"NONE	0.986985	0.848166	0.288615	0.171527
Os02g0146800	NONE";category_"NONE	1.09606	0.898083	0.465945	0.330215
Os02g0169150	NONE";category_"NONE	0.894909	0.608469	0.0931311	0.111894
Os02g0181100	NONE";category_"NONE	0.721101	0.580995	0.102458	0.140288
Os02g0210400	NONE";category_"NONE	0.706376	0.7106	0.0807653	0.103652
Os02g0213900	NONE";category_"NONE	0.647698	0.72499	0.00528451	0.0162193
Os02g0231433	NONE";category_"NONE	1.1854	0.932736	0.271214	0.158354
Os02g0244201	NONE";category_"NONE	0.975187	1.11712	0.456743	0.485162
Os02g0249200	NONE";category_"NONE	0.936087	0.669789	0.142462	0.11123
Os02g0258400	NONE";category_"NONE	0.800172	0.782068	0.0023387	0.00212312
Os02g0261500	NONE";category_"NONE	0.63851	0.81617	0.32527	0.135842
Os02g0262200	NONE";category_"NONE	0.801638	1.03725	0.504512	0.436435
Os02g0265800	NONE";category_"NONE	0.967238	0.987019	0.0286851	0.0435238
Os02g0277200	NONE";category_"NONE	0.658187	0.796992	0.265854	0.0922587
Os02g0279400	NONE";category_"NONE	1.04873	1.03806	0.269194	0.267422
Os02g0300100	NONE";category_"NONE	0.642766	0.438081	0.239803	0.24974
Os02g0301600	NONE";category_"NONE	0.551066	0.680851	0.123598	0.0759877
Os02g0322101	NONE";category_"NONE	1.13187	0.8639	0.283505	0.233036
Os02g0323200	NONE";category_"NONE	1.19498	1.19167	0.0111914	0.0136452
Os02g0324800	NONE";category_"NONE	0.710722	0.873054	0.0252352	0.116382
Os02g0445300	NONE";category_"NONE	1.34931	1.17688	0.135433	0.0799975
Os02g0449600	NONE";category_"NONE	0.825065	0.746683	0.19273	0.110357
Os02g0457300	NONE";category_"NONE	0.755254	0.821779	0.0659284	0.064721
Os02g0472400	NONE";category_"NONE	0.897458	1.02042	0.250444	0.368511
Os02g0476000	NONE";category_"NONE	0.596053	0.758378	0.33627	0.376466
Os02g0479000	NONE";category_"NONE	0.749172	0.529753	0.374963	0.313423
Os02g0486450	NONE";category_"NONE	0.766826	0.856203	0.0465491	0.0638077
Os02g0508801	NONE";category_"NONE	0.808811	0.690723	0.256186	0.150051
Os02g0509900	NONE";category_"NONE	1.03003	0.814406	0.158501	0.104683
Os02g0520000	NONE";category_"NONE	0.927124	0.931315	0.351923	0.526823
Os02g0546200	NONE";category_"NONE	0.752079	0.723096	0.273376	0.159175
Os02g0558900	NONE";category_"NONE	0.977234	1.085	0.200855	0.137432
Os02g0576500	NONE";category_"NONE	0.560744	0.670809	0.244283	0.183774
Os02g0585566	NONE";category_"NONE	1.12822	1.22894	0.121482	0.127078
Os02g0610900	NONE";category_"NONE	1.3309	0.825449	0.48003	0.53323
Os02g0620000	NONE";category_"NONE	0.851259	0.773328	0.247634	0.163135
Os02g0632200	NONE";category_"NONE	0.605637	0.759329	0.0524644	0.039627
Os02g0645800	NONE";category_"NONE	0.954379	1.13493	0.167661	0.1752
Os02g0646600	NONE";category_"NONE	0.676299	0.734378	0.0233412	0.047844
Os02g0650000	NONE";category_"NONE	0.544579	0.675654	0.142006	0.162715
Os02g0671600	NONE";category_"NONE	0.600223	0.731704	0.110252	0.163366
Os02g0679000	NONE";category_"NONE	1.34046	1.24616	0.0497901	0.050088
Os02g0686150	NONE";category_"NONE	0.94841	0.66598	0.38535	0.213747
Os02g0689066	NONE";category_"NONE	0.791085	0.954037	0.366181	0.246998
Os02g0693601	NONE";category_"NONE	0.431752	0.512358	0.122157	0.0928129
Os02g0733001	NONE";category_"NONE	1.05693	0.888573	0.366848	0.331383
Os02g0790000	NONE";category_"NONE	0.483639	0.563313	0.305416	0.444628
Os02g0188300	NONE";category_"NONE	0.788645	0.724013	0.170957	0.301346
Os02g0204601	NONE";category_"NONE	1.12523	1.29952	0.165751	0.20374
Os02g0577601	NONE";category_"NONE	0.838698	0.896769	0.195014	0.228324
Os03g0104900	NONE";category_"NONE	0.507414	0.896847	0.189008	0.169743
Os03g0117400	NONE";category_"NONE	0.718019	0.863349	0.138817	0.124423
Os03g0207550	NONE";category_"NONE	0.828279	0.956282	0.242496	0.214157
Os03g0237300	NONE";category_"NONE	1.03133	0.849165	0.0832768	0.0735468
Os03g0244800	NONE";category_"NONE	1.08393	0.903909	0.368862	0.253712
Os03g0261400	NONE";category_"NONE	1.16053	0.69982	0.253568	0.313024
Os03g0269550	NONE";category_"NONE	1.15359	1.16933	0.314145	0.197802
Os03g0290600	NONE";category_"NONE	0.537162	0.698569	0.21074	0.106352
Os03g0326400	NONE";category_"NONE	1.0164	0.895121	0.311693	0.218178
Os03g0340400	NONE";category_"NONE	1.11917	0.954613	0.0277123	0.0311465
Os03g0341233	NONE";category_"NONE	0.350744	0.30202	0.040265	0.108409
Os03g0380700	NONE";category_"NONE	0.651332	0.766916	0.0120753	0.0132509
Os03g0381700	NONE";category_"NONE	0.654518	1.04268	0.313425	0.421767
Os03g0394750	NONE";category_"NONE	0.568752	0.677732	0.259525	0.217414
Os03g0396250	NONE";category_"NONE	0.557399	0.623496	0.285192	0.284738
Os03g0405700	NONE";category_"NONE	1.05049	1.08293	0.273152	0.339167
Os03g0415400	NONE";category_"NONE	0.807749	1.00299	0.144914	0.157331
Os03g0417400	NONE";category_"NONE	0.889893	0.86303	0.359155	0.215423
Os03g0431350	NONE";category_"NONE	1.08984	1.05761	0.362127	0.255212
Os03g0452400	NONE";category_"NONE	0.542545	0.717612	0.427354	0.296104
Os03g0566401	NONE";category_"NONE	0.314448	0.45965	0.267406	0.234908
Os03g0568200	NONE";category_"NONE	0.646143	0.833491	0.341752	0.323575
Os03g0570950	NONE";category_"NONE	0.538268	0.73924	0.016517	0.0225603
Os03g0572700	NONE";category_"NONE	1.08548	0.82995	0.0476277	0.0552724
Os03g0583750	NONE";category_"NONE	0.583731	0.70342	0.440402	0.207156
Os03g0584136	NONE";category_"NONE	0.926011	0.946311	0.464988	0.507505
Os03g0585801	NONE";category_"NONE	0.929717	1.03143	0.484251	0.418563
Os03g0589901	NONE";category_"NONE	0.578958	0.680554	0.00202462	0.0143671
Os03g0594300	NONE";category_"NONE	0.811734	0.846218	0.00895692	0.012398
Os03g0605000	NONE";category_"NONE	0.821349	0.917606	0.140422	0.0730443
Os03g0605900	NONE";category_"NONE	0.579698	0.683201	0.215323	0.238496
Os03g0608100	NONE";category_"NONE	1.28736	1.4392	0.0925027	0.0984835
Os03g0609300	NONE";category_"NONE	0.566736	0.789596	0.0353957	0.0450862
Os03g0622800	NONE";category_"NONE	0.824762	0.838075	0.395687	0.358933
Os03g0639500	NONE";category_"NONE	0.817477	0.913815	0.265623	0.195281
Os03g0672600	NONE";category_"NONE	1.07757	0.883752	0.409848	0.494989
Os03g0679050	NONE";category_"NONE	0.630092	0.73943	0.400795	0.399198
Os03g0679200	NONE";category_"NONE	0.646351	0.784619	0.117794	0.0883099
Os03g0682900	NONE";category_"NONE	0.97795	0.807714	0.3841	0.517066
Os03g0705700	NONE";category_"NONE	0.933875	1.0119	0.30877	0.292997
Os03g0716701	NONE";category_"NONE	1.34363	1.33049	0.231653	0.221352
Os03g0730300	NONE";category_"NONE	0.197314	0.250048	0.207115	0.231218
Os03g0740100	NONE";category_"NONE	1.00596	1	0.0543209	0.0134295
Os03g0751901	NONE";category_"NONE	0.942642	0.979112	0.0655976	0.0948025
Os03g0783901	NONE";category_"NONE	0.874351	0.893621	0.00678624	0.00749198
Os03g0831600	NONE";category_"NONE	0.779239	0.943139	0.142709	0.155911
Os03g0217300	NONE";category_"NONE	0.731144	0.91268	0.266204	0.235133
Os03g0316250	NONE";category_"NONE	0.797611	0.728143	0.0832665	0.0642747
Os03g0573950	NONE";category_"NONE	0.688622	0.933015	0.0689135	0.0784323
Os03g0574700	NONE";category_"NONE	1.19294	1.18987	0.152583	0.105525
Os04g0101500	NONE";category_"NONE	1.02745	0.892217	0.479916	0.305635
Os04g0108300	NONE";category_"NONE	0.776422	0.854144	0.225388	0.266761
Os04g0109000	NONE";category_"NONE	1.53822	1.10972	0.435855	0.345354
Os04g0113400	NONE";category_"NONE	0.710904	0.977557	0.378668	0.25229
Os04g0116400	NONE";category_"NONE	0.959861	1.0908	0.34381	0.327293
Os04g0129700	NONE";category_"NONE	1.13106	0.99865	0.18855	0.283953
Os04g0135400	NONE";category_"NONE	0.510077	0.606211	0.349494	0.355261
Os04g0145100	NONE";category_"NONE	0.994094	0.979179	0.509476	0.485214
Os04g0172700	NONE";category_"NONE	0.79094	0.720473	0.00579033	0.015432
Os04g0172900	NONE";category_"NONE	0.757978	1.92954	0.428497	0.395198
Os04g0184901	NONE";category_"NONE	1.15782	1.70343	0.033946	0.0189534
Os04g0189024	NONE";category_"NONE	1.08862	0.988475	0.431156	0.315254
Os04g0192050	NONE";category_"NONE	0.846378	1.02952	0.128331	0.107663
Os04g0195900	NONE";category_"NONE	0.460426	0.602736	0.0955774	0.0186117
Os04g0208900	NONE";category_"NONE	0.702717	0.692581	0.191766	0.224993
Os04g0209100	NONE";category_"NONE	0.721653	0.765094	0.126957	0.169704
Os04g0213500	NONE";category_"NONE	0.918302	0.941302	0.278283	0.202489
Os04g0220000	NONE";category_"NONE	0.580893	0.689328	0.176342	0.139677
Os04g0221901	NONE";category_"NONE	1.05492	1.08864	0.344255	0.299835
Os04g0234300	NONE";category_"NONE	0.693229	0.850591	0.31249	0.259278
Os04g0253600	NONE";category_"NONE	0.562553	0.78272	0.137938	0.156937
Os04g0259433	NONE";category_"NONE	0.685264	0.778204	0.029126	0.048803
Os04g0267900	NONE";category_"NONE	0.760138	0.819566	0.0757998	0.175626
Os04g0272600	NONE";category_"NONE	0.545297	0.592857	0.0862299	0.0493236
Os04g0273900	NONE";category_"NONE	0.745228	0.898322	0.113178	0.116935
Os04g0282300	NONE";category_"NONE	0.651572	0.686223	0.0536239	0.0580114
Os04g0289400	NONE";category_"NONE	0.53768	0.703843	0.207566	0.173534
Os04g0289700	NONE";category_"NONE	0.669957	0.807443	0.257286	0.249545
Os04g0295700	NONE";category_"NONE	0.799484	0.877967	0.0408084	0.179557
Os04g0296000	NONE";category_"NONE	0.691225	0.724806	0.317826	0.189179
Os04g0304900	NONE";category_"NONE	0.90637	0.831156	0.244713	0.13797
Os04g0306601	NONE";category_"NONE	1.12707	0.995267	0.460003	0.353183
Os04g0313900	NONE";category_"NONE	1.70016	1.41823	0.194265	0.211598
Os04g0324400	NONE";category_"NONE	1.63232	1.51278	0.161403	0.396581
Os04g0342400	NONE";category_"NONE	0.99813	0.983653	0.483995	0.441201
Os04g0351400	NONE";category_"NONE	0.463567	0.598411	0.456003	0.414037
Os04g0351700	NONE";category_"NONE	0.698249	0.799053	0.235879	0.252361
Os04g0357500	NONE";category_"NONE	0.974297	0.984042	0.0394684	0.0466413
Os04g0378900	NONE";category_"NONE	1.08055	1.10858	0.0458356	0.0339279
Os04g0431500	NONE";category_"NONE	0.904009	0.878589	0.239753	0.167804
Os04g0451500	NONE";category_"NONE	0.942817	0.955573	0.160255	0.176666
Os04g0451800	NONE";category_"NONE	1.06074	1.1803	0.102877	0.154044
Os04g0453300	NONE";category_"NONE	1.30886	0.948966	0.181047	0.268597
LOC_Os04g38000	NONE";category_"NONE	1.30886	0.948966	0.181047	0.268597
Os04g0468800	NONE";category_"NONE	0.649627	0.746638	0.195635	0.200649
Os04g0472400	NONE";category_"NONE	0.900394	1.03643	0.146229	0.0976041
Os04g0477100	NONE";category_"NONE	1.04758	0.908703	0.133057	0.0726595
Os04g0504400	NONE";category_"NONE	1.0406	1.0169	0.244418	0.36552
Os04g0514200	NONE";category_"NONE	1.06584	1.06489	0.460629	0.494403
Os04g0522700	NONE";category_"NONE	1.14142	0.904661	0.0478061	0.0240271
Os04g0524001	NONE";category_"NONE	0.550859	0.528937	0.406448	0.404762
Os04g0533601	NONE";category_"NONE	0.875787	0.720766	0.327916	0.260956
Os04g0542400	NONE";category_"NONE	0.585434	0.67361	0.476056	0.442909
Os04g0555150	NONE";category_"NONE	1.04898	1.07934	0.0367953	0.147021
Os04g0563200	NONE";category_"NONE	0.675575	0.755514	0.243819	0.421661
Os04g0572800	NONE";category_"NONE	0.886058	0.942014	0.520329	0.462809
Os04g0579900	NONE";category_"NONE	0.798143	0.843003	0.0680766	0.123235
Os04g0581233	NONE";category_"NONE	0.66745	0.759644	0.445411	0.326836
Os04g0588800	NONE";category_"NONE	0.958904	1.03889	0.0736893	0.078027
Os04g0615400	NONE";category_"NONE	1.00102	0.95119	0.165697	0.131856
Os04g0618250	NONE";category_"NONE	0.86989	0.888781	0.478561	0.420328
Os04g0647400	NONE";category_"NONE	0.666322	0.808139	0.0412321	0.0833016
Os05g0109400	NONE";category_"NONE	0.854321	0.978395	0.414167	0.421535
Os05g0109701	NONE";category_"NONE	0.787103	0.79746	0.248107	0.241492
Os05g0124900	NONE";category_"NONE	0.801342	0.870229	0.149195	0.267804
Os05g0131800	NONE";category_"NONE	1.03835	0.932793	0.260291	0.210544
Os05g0138100	NONE";category_"NONE	1.01393	0.845471	0.122653	0.0622243
Os05g0173600	NONE";category_"NONE	0.549933	0.683548	0.124536	0.128029
Os05g0178833	NONE";category_"NONE	0.943046	0.986981	0.187275	0.145849
Os05g0178866	NONE";category_"NONE	0.871249	0.833577	0.107787	0.0734266
Os05g0179600	NONE";category_"NONE	0.921595	0.970542	0.00113691	0.00621888
Os05g0201700	NONE";category_"NONE	1.10172	0.829314	0.264565	0.377398
Os05g0213200	NONE";category_"NONE	0.513854	0.686967	0.277335	0.226988
Os05g0218000	NONE";category_"NONE	1.13825	0.925186	0.299096	0.162298
Os05g0223500	NONE";category_"NONE	0.497963	0.62587	0.0474449	0.0771133
Os05g0230200	NONE";category_"NONE	0.704541	0.788839	0.0272703	0.137452
Os05g0246200	NONE";category_"NONE	0.627573	0.715115	0.135745	0.146306
Os05g0252700	NONE";category_"NONE	0.629977	0.775489	0.0666365	0.101259
Os05g0253400	NONE";category_"NONE	1.02568	0.8867	0.0241776	0.0221177
Os05g0261800	NONE";category_"NONE	0.67592	0.790006	0.100011	0.261999
Os05g0287700	NONE";category_"NONE	1.14486	0.820098	0.231001	0.112785
Os05g0303200	NONE";category_"NONE	0.723369	0.690082	0.0458834	0.0711852
Os05g0317000	NONE";category_"NONE	0.606503	0.816725	0.113476	0.131109
Os05g0365450	NONE";category_"NONE	0.96064	0.707608	0.138421	0.107265
Os05g0378432	NONE";category_"NONE	0.803254	0.85393	0.00631783	0.0071546
Os05g0384060	NONE";category_"NONE	0.37096	0.628245	0.530326	0.370397
Os05g0388801	NONE";category_"NONE	0.505299	0.565499	0.103916	0.0815562
Os05g0392901	NONE";category_"NONE	1.27219	1.11378	0.45812	0.436767
Os05g0406500	NONE";category_"NONE	0.990575	0.86569	0.0857535	0.164247
Os05g0409600	NONE";category_"NONE	1.0172	0.94665	0.307039	0.246285
Os05g0411801	NONE";category_"NONE	0.892385	0.793666	0.230735	0.165606
Os05g0413100	NONE";category_"NONE	1.01966	0.832287	0.0423458	0.0314978
Os05g0413300	NONE";category_"NONE	0.613704	0.863564	0.36497	0.21964
Os05g0434100	NONE";category_"NONE	0.646998	0.772905	0.109146	0.153692
Os05g0435600	NONE";category_"NONE	0.674429	0.815662	0.0673423	0.0722149
Os05g0458800	NONE";category_"NONE	0.762643	0.853746	0.00826179	0.0243476
Os05g0462801	NONE";category_"NONE	0.880471	0.9213	0.335048	0.331726
Os05g0467100	NONE";category_"NONE	1.05279	1.00475	0.204031	0.134899
Os05g0469300	NONE";category_"NONE	0.791837	0.975991	0.0265503	0.0100677
Os05g0487100	NONE";category_"NONE	0.902324	0.90154	0.134806	0.304817
Os05g0512301	NONE";category_"NONE	0.783236	0.91809	0.531886	0.44594
Os05g0513750	NONE";category_"NONE	1.01966	1.03074	0.336141	0.35281
Os05g0528500	NONE";category_"NONE	1.50689	1.02339	0.211584	0.2177
Os05g0544100	NONE";category_"NONE	0.726984	0.924802	0.0473607	0.0201932
Os05g0562100	NONE";category_"NONE	0.6933	0.922398	0.508303	0.306436
Os05g0567200	NONE";category_"NONE	0.74581	0.866066	0.0359836	0.0149037
Os05g0573800	NONE";category_"NONE	0.851866	0.974884	0.186534	0.0558755
Os05g0579700	NONE";category_"NONE	1.27765	1.05077	0.0386831	0.0880314
Os05g0584500	NONE";category_"NONE	0.957161	0.916731	0.223972	0.105634
Os05g0434300	NONE";category_"NONE	1.12022	1.33206	0.538767	0.466355
Os05g0559232	NONE";category_"NONE	0.854789	0.95215	0.39606	0.467621
Os06g0100500	NONE";category_"NONE	0.666873	0.902201	0.0869933	0.133213
Os06g0104601	NONE";category_"NONE	0.924357	0.984801	0.450255	0.280213
Os06g0104800	NONE";category_"NONE	1.01578	1.09543	0.143263	0.143955
Os06g0137400	NONE";category_"NONE	0.814588	0.915195	0.277735	0.20352
Os06g0139500	NONE";category_"NONE	0.417192	0.682838	0.430727	0.442131
Os06g0174600	NONE";category_"NONE	1.12751	1.06336	0.150204	0.130961
Os06g0181800	NONE";category_"NONE	0.883182	0.852696	0.197647	0.12866
Os06g0191000	NONE";category_"NONE	0.667777	0.79775	0.355987	0.488339
Os06g0200200	NONE";category_"NONE	1.20846	1.0201	0.0435633	0.0458773
Os06g0204901	NONE";category_"NONE	1.17543	0.962744	0.444695	0.222844
Os06g0224000	NONE";category_"NONE	0.945066	0.88808	0.336443	0.203265
Os06g0252100	NONE";category_"NONE	0.78541	0.667991	0.375143	0.139691
Os06g0262532	NONE";category_"NONE	0.55607	0.864677	0.0119159	0.0484578
Os06g0280000	NONE";category_"NONE	0.686633	0.77037	0.379276	0.347165
Os06g0286105	NONE";category_"NONE	0.631746	0.716092	0.393698	0.233241
Os06g0304401	NONE";category_"NONE	0.855084	0.947386	0.506264	0.401249
Os06g0305100	NONE";category_"NONE	0.962978	0.908089	0.164991	0.332949
Os06g0305750	NONE";category_"NONE	1.06826	1.04564	0.0444809	0.0963354
Os06g0306101	NONE";category_"NONE	0.950866	0.927005	0.21529	0.229585
Os06g0306901	NONE";category_"NONE	0.859787	0.911517	0.0654859	0.147684
Os06g0322000	NONE";category_"NONE	1.37941	1.43253	0.482308	0.481055
Os06g0337701	NONE";category_"NONE	0.927911	0.904572	0.376852	0.384475
Os06g0338100	NONE";category_"NONE	0.918832	1.00979	0.153573	0.259841
Os06g0341100	NONE";category_"NONE	0.93822	1	0.368102	0.414163
Os06g0346800	NONE";category_"NONE	0.885258	1.02342	0.473522	0.416472
Os06g0347500	NONE";category_"NONE	0.558127	0.647285	0.0109954	0.0474686
Os06g0351200	NONE";category_"NONE	0.719545	0.801721	0.0737045	0.0613165
Os06g0478200	NONE";category_"NONE	0.643158	1.11662	0.202137	0.1777
Os06g0490900	NONE";category_"NONE	1.06099	0.776364	0.408844	0.19736
Os06g0497000	NONE";category_"NONE	0.944381	0.868571	0.367246	0.301059
Os06g0511900	NONE";category_"NONE	0.562225	0.72593	0.109051	0.108527
Os06g0513301	NONE";category_"NONE	0.687625	0.726309	0.222448	0.263238
Os06g0521825	NONE";category_"NONE	0.422588	0.569871	0.120544	0.123404
Os06g0532000	NONE";category_"NONE	0.659372	0.648781	0.0115125	0.0156158
Os06g0534500	NONE";category_"NONE	0.926253	0.927397	0.106722	0.161615
Os06g0535601	NONE";category_"NONE	0.651645	0.803195	0.00964256	0.0126201
Os06g0539800	NONE";category_"NONE	0.969429	1.19536	0.084844	0.0922399
Os06g0545100	NONE";category_"NONE	0.75598	0.786138	0.0773992	0.0931764
Os06g0558201	NONE";category_"NONE	0.732631	0.78951	0.305418	0.1929
Os06g0558800	NONE";category_"NONE	1.0702	1.1096	0.117311	0.116386
Os06g0559700	NONE";category_"NONE	0.772036	0.90334	0.109666	0.115119
Os06g0564200	NONE";category_"NONE	0.907614	0.791046	0.396428	0.00352232
Os06g0576200	NONE";category_"NONE	0.860998	0.685309	0.34205	0.375239
Os06g0590200	NONE";category_"NONE	0.624834	0.801634	0.00165489	0.0017937
Os06g0619800	NONE";category_"NONE	0.832285	0.862873	0.310614	0.233487
Os06g0620500	NONE";category_"NONE	1.06339	1.01443	0.345331	0.317684
Os06g0621700	NONE";category_"NONE	0.865431	0.891821	0.0970442	0.138971
Os06g0630400	NONE";category_"NONE	0.920122	1.03368	0.268509	0.18463
Os06g0633400	NONE";category_"NONE	1.12844	0.97912	0.384305	0.217313
Os06g0636900	NONE";category_"NONE	0.895266	0.988849	0.0888327	0.0654267
Os06g0654400	NONE";category_"NONE	1.12153	1.25711	0.414433	0.452262
Os06g0693800	NONE";category_"NONE	1.26618	1.52051	0.0487856	0.0486543
Os06g0709600	NONE";category_"NONE	0.655502	0.798074	0.166784	0.142577
Os06g0344200	NONE";category_"NONE	0.735352	0.853563	0.111061	0.0995454
Os06g0509900	NONE";category_"NONE	0.987651	1.05294	0.0958295	0.118478
Os06g0521800	NONE";category_"NONE	0.784594	0.864446	0.285231	0.193959
Os07g0112350	NONE";category_"NONE	0.940425	1.04037	0.366498	0.272944
Os07g0124300	NONE";category_"NONE	0.841769	0.751085	0.34755	0.350892
Os07g0128300	NONE";category_"NONE	0.664969	0.793379	0.03236	0.0836865
Os07g0137700	NONE";category_"NONE	0.520474	0.6691	0.0143329	0.0534831
Os07g0145700	NONE";category_"NONE	1.13957	1.21267	0.124076	0.0724412
Os07g0147100	NONE";category_"NONE	0.88247	0.936344	0.433318	0.315594
Os07g0149700	NONE";category_"NONE	0.894768	1.03805	0.0808898	0.106631
Os07g0151350	NONE";category_"NONE	1.32945	1.23005	0.0658812	0.0716273
Os07g0156600	NONE";category_"NONE	1.13249	1.13356	0.135669	0.118391
Os07g0157400	NONE";category_"NONE	0.803248	0.847948	0.482346	0.404924
Os07g0159600	NONE";category_"NONE	0.949002	0.632931	0.106909	0.0990434
Os07g0170066	NONE";category_"NONE	0.716923	0.788897	0.116026	0.115423
Os07g0170350	NONE";category_"NONE	0.315303	0.58928	0.0720457	0.112937
Os07g0174500	NONE";category_"NONE	0.56692	0.741378	0.324046	0.451859
Os07g0195250	NONE";category_"NONE	0.823259	0.812105	0.273895	0.221717
Os07g0195450	NONE";category_"NONE	0.73783	0.843597	0.00522207	0.00819938
Os07g0198100	NONE";category_"NONE	0.336849	0.486249	0.302163	0.184463
Os07g0201401	NONE";category_"NONE	1.03204	0.959354	0.32841	0.215297
Os07g0216300	NONE";category_"NONE	0.619174	0.821957	0.205465	0.338877
Os07g0216900	NONE";category_"NONE	0.8641	0.911497	0.407193	0.303655
Os07g0224200	NONE";category_"NONE	0.651777	0.415224	0.0576083	0.114054
Os07g0236200	NONE";category_"NONE	1.06783	1.07993	0.395433	0.267
Os07g0237800	NONE";category_"NONE	1.03742	1.1426	0.199276	0.0769848
Os07g0242650	NONE";category_"NONE	1.08041	1.23449	0.193611	0.125553
Os07g0245400	NONE";category_"NONE	0.566739	0.653579	0.369644	0.262599
Os07g0246001	NONE";category_"NONE	0.85919	0.703088	0.0408704	0.0653851
Os07g0274450	NONE";category_"NONE	0.387381	0.494715	0.300473	0.350717
Os07g0276600	NONE";category_"NONE	0.548654	0.678386	0.269041	0.30418
Os07g0278733	NONE";category_"NONE	0.918092	1.00822	0.209509	0.2526
Os07g0279400	NONE";category_"NONE	0.562469	0.701048	0.124375	0.152469
Os07g0284200	NONE";category_"NONE	0.777483	0.889013	0.190336	0.230227
Os07g0292100	NONE";category_"NONE	1.04844	0.882307	0.223772	0.283744
Os07g0353400	NONE";category_"NONE	0.725165	0.802512	0.160794	0.0961741
Os07g0411500	NONE";category_"NONE	0.661481	0.725256	0.024341	0.0788314
Os07g0429400	NONE";category_"NONE	0.623104	0.801266	0.0135304	0.0381211
Os07g0435750	NONE";category_"NONE	0.653348	0.688606	0.330391	0.296764
Os07g0444900	NONE";category_"NONE	1.09107	1.01669	0.262084	0.218454
Os07g0445700	NONE";category_"NONE	0.865366	0.921078	0.0409057	0.0281398
Os07g0461200	NONE";category_"NONE	0.571416	0.687252	0.0159931	0.0121906
Os07g0465400	NONE";category_"NONE	1.30503	1.06461	0.426818	0.518757
Os07g0471800	NONE";category_"NONE	0.798155	0.773504	0.123948	0.160944
Os07g0478600	NONE";category_"NONE	0.764521	0.920957	0.165863	0.127966
Os07g0485300	NONE";category_"NONE	0.976058	1.13806	0.0660225	0.0382223
Os07g0485801	NONE";category_"NONE	0.873787	0.943089	0.0589879	0.0898481
Os07g0488700	NONE";category_"NONE	0.681525	0.772117	0.454718	0.325201
Os07g0492200	NONE";category_"NONE	1.15312	0.99035	0.423014	0.441143
Os07g0500450	NONE";category_"NONE	0.906024	0.850551	0.120462	0.138219
Os07g0526033	NONE";category_"NONE	0.891936	0.742918	0.065492	0.033748
Os07g0527400	NONE";category_"NONE	0.667344	0.71839	0.212909	0.393406
Os07g0533300	NONE";category_"NONE	1.36595	1.04638	0.238842	0.210663
Os07g0538600	NONE";category_"NONE	1.0122	0.653874	0.16844	0.0972717
Os07g0546300	NONE";category_"NONE	0.853797	0.998367	0.111667	0.151439
Os07g0552400	NONE";category_"NONE	0.913907	0.891053	0.162046	0.199416
Os07g0560100	NONE";category_"NONE	0.888725	0.775089	0.0838706	0.124209
Os07g0566100	NONE";category_"NONE	1.01169	0.551049	0.445161	0.23225
Os07g0597700	NONE";category_"NONE	1.07525	0.898469	0.252134	0.0918418
Os07g0610650	NONE";category_"NONE	1.80693	1.58679	0.344974	0.181179
Os07g0617301	NONE";category_"NONE	1.19933	1.17492	0.378155	0.241294
Os07g0629300	NONE";category_"NONE	0.675914	0.899792	0.251045	0.250773
Os07g0637800	NONE";category_"NONE	0.831849	0.737357	0.221022	0.240758
Os07g0638700	NONE";category_"NONE	1.41982	1.02942	0.15193	0.118207
Os07g0137301	NONE";category_"NONE	0.726974	0.697989	0.0108796	0.00768052
Os07g0297350	NONE";category_"NONE	0.744341	0.920327	0.0694102	0.0775967
Os08g0100100	NONE";category_"NONE	0.658533	0.68526	0.0474833	0.0474659
Os08g0132900	NONE";category_"NONE	0.876515	0.839228	0.380421	0.441344
Os08g0139500	NONE";category_"NONE	0.930827	1.03438	0.131054	0.108753
Os08g0142400	NONE";category_"NONE	1.13324	1.09179	0.0883466	0.0749461
Os08g0144050	NONE";category_"NONE	1.0077	0.971051	0.490032	0.392699
Os08g0148200	NONE";category_"NONE	0.83647	0.912753	0.138315	0.13003
Os08g0149701	NONE";category_"NONE	0.677666	0.871647	0.246709	0.502256
Os08g0165000	NONE";category_"NONE	0.928522	1.02766	0.186513	0.249412
Os08g0183800	NONE";category_"NONE	0.867261	0.792718	0.537791	0.500556
Os08g0193650	NONE";category_"NONE	0.975011	1.03641	0.307198	0.395205
Os08g0215400	NONE";category_"NONE	0.933174	0.964778	0.207802	0.157321
Os08g0218250	NONE";category_"NONE	0.602041	0.932837	0.0472859	0.0765585
Os08g0221200	NONE";category_"NONE	0.699289	0.833015	0.394577	0.253887
Os08g0243800	NONE";category_"NONE	0.637292	0.77377	0.26789	0.300498
Os08g0273900	NONE";category_"NONE	0.768695	0.840167	0.438848	0.385644
Os08g0281500	NONE";category_"NONE	0.999459	0.834083	0.146907	0.109696
Os08g0288266	NONE";category_"NONE	0.975071	0.995481	0.202443	0.187516
Os08g0304300	NONE";category_"NONE	0.78873	0.814944	0.0139837	0.0233507
Os08g0306900	NONE";category_"NONE	0.750923	0.83491	0.0263317	0.0218906
Os08g0321101	NONE";category_"NONE	0.861504	0.985637	0.204693	0.163245
Os08g0328000	NONE";category_"NONE	0.605279	0.735241	0.0792143	0.0357877
Os08g0348900	NONE";category_"NONE	0.8927	0.813188	0.10579	0.0956967
Os08g0355980	NONE";category_"NONE	0.865833	1.2222	0.0559564	0.0254893
Os08g0356233	NONE";category_"NONE	0.80796	0.838364	0.302176	0.175166
Os08g0364300	NONE";category_"NONE	0.565682	0.792003	0.118345	0.1332
Os08g0364600	NONE";category_"NONE	1.24738	1.35012	0.41059	0.440176
Os08g0366800	NONE";category_"NONE	0.796225	0.889476	0.21928	0.0887401
Os08g0375500	NONE";category_"NONE	1.02325	1.20071	0.372781	0.340951
Os08g0386400	NONE";category_"NONE	0.996966	1.02241	0.349859	0.261487
Os08g0389166	NONE";category_"NONE	0.891963	0.641449	0.121746	0.111238
Os08g0394201	NONE";category_"NONE	0.735662	0.853663	0.137033	0.170648
Os08g0396000	NONE";category_"NONE	0.689196	0.709572	0.0179687	0.0147258
Os08g0409401	NONE";category_"NONE	1.0439	0.96672	0.448102	0.465671
Os08g0423000	NONE";category_"NONE	0.740116	0.806227	0.0416932	0.0395502
Os08g0451300	NONE";category_"NONE	1.03002	1.15078	0.480152	0.261566
Os08g0453100	NONE";category_"NONE	1.10581	1.00341	0.172292	0.110968
Os08g0455950	NONE";category_"NONE	1.00677	0.989096	0.0755148	0.151204
Os08g0460300	NONE";category_"NONE	0.755904	0.869293	0.120408	0.208399
Os08g0463300	NONE";category_"NONE	0.784798	0.817437	0.111716	0.164126
Os08g0479900	NONE";category_"NONE	1.16015	1.49433	0.029138	0.0141091
Os08g0482901	NONE";category_"NONE	1.11275	0.912075	0.215694	0.182601
Os08g0496100	NONE";category_"NONE	0.763744	0.598342	0.0087877	0.03415
Os08g0496600	NONE";category_"NONE	1.19815	1.21929	0.127902	0.0753847
Os08g0502200	NONE";category_"NONE	0.903654	0.87319	0.200294	0.241093
Os08g0552400	NONE";category_"NONE	0.870701	1.15448	0.506486	0.467074
Os08g0566500	NONE";category_"NONE	0.912192	0.924455	0.0468939	0.0582049
Os08g0147832	NONE";category_"NONE	1.11718	1.01321	0.384342	0.272491
Os08g0215000	NONE";category_"NONE	0.839838	0.9276	0.156919	0.129685
Os08g0491600	NONE";category_"NONE	1.18526	1.06855	0.16817	0.13335
Os09g0113750	NONE";category_"NONE	0.805353	0.856257	0.274603	0.165931
Os09g0120066	NONE";category_"NONE	0.845782	0.808916	0.0421005	0.116432
Os09g0251100	NONE";category_"NONE	0.649522	0.674349	0.225756	0.160809
Os09g0254050	NONE";category_"NONE	0.315164	0.494046	0.0131602	0.0403593
Os09g0277900	NONE";category_"NONE	0.834099	0.825065	0.0614672	0.104621
Os09g0286700	NONE";category_"NONE	0.665393	0.901971	0.115401	0.113651
Os09g0320200	NONE";category_"NONE	0.676795	0.805712	0.436132	0.377103
Os09g0325550	NONE";category_"NONE	0.543364	0.669014	0.00666937	0.00681484
Os09g0329400	NONE";category_"NONE	0.841543	0.735408	0.204191	0.117627
Os09g0332540	NONE";category_"NONE	0.857524	0.889866	0.0216958	0.0725315
LOC_Os09g16320	NONE";category_"NONE	0.857524	0.889866	0.0216958	0.0725315
Os09g0346950	NONE";category_"NONE	1.04942	0.9608	0.502015	0.368683
Os09g0349500	NONE";category_"NONE	0.762574	0.737568	0.116294	0.22565
Os09g0359600	NONE";category_"NONE	0.753624	0.766523	0.00773171	0.00805593
Os09g0362250	NONE";category_"NONE	0.847399	0.937357	0.00712917	0.0125228
Os09g0370432	NONE";category_"NONE	1.2431	1.0449	0.241256	0.180785
Os09g0373100	NONE";category_"NONE	0.640418	1.02144	0.0075812	0.0308517
Os09g0374633	NONE";category_"NONE	0.945105	1.08843	0.390913	0.275301
Os09g0377400	NONE";category_"NONE	0.724586	1.05358	0.139084	0.187618
Os09g0387500	NONE";category_"NONE	0.676617	0.844267	0.0179383	0.0116487
Os09g0395100	NONE";category_"NONE	0.949304	0.868562	0.464852	0.349929
Os09g0418800	NONE";category_"NONE	0.849516	0.831481	0.117021	0.082779
Os09g0430100	NONE";category_"NONE	1.05677	1.07877	0.0127998	0.0144626
Os09g0452000	NONE";category_"NONE	0.699523	0.734759	0.236411	0.144148
Os09g0463001	NONE";category_"NONE	0.683803	0.660412	0.230527	0.119812
Os09g0469100	NONE";category_"NONE	0.949104	0.815234	0.115101	0.127997
Os09g0470433	NONE";category_"NONE	0.706366	0.847795	0.0612286	0.0331705
Os09g0512600	NONE";category_"NONE	1.10704	0.923863	0.0465397	0.0551245
Os09g0541300	NONE";category_"NONE	0.894618	1.20929	0.102511	0.0684594
Os09g0543500	NONE";category_"NONE	0.751793	0.83236	0.368144	0.358065
Os09g0548600	NONE";category_"NONE	0.66025	0.798922	0.051311	0.063097
Os09g0564500	NONE";category_"NONE	0.671617	0.542573	0.308201	0.273032
Os09g0564700	NONE";category_"NONE	1.22207	0.745531	0.0875698	0.0993243
Os10g0106750	NONE";category_"NONE	0.674473	0.713151	0.161188	0.162936
Os10g0127450	NONE";category_"NONE	1.09949	0.894624	0.101489	0.0774095
Os10g0127575	NONE";category_"NONE	0.897884	0.934187	0.0273661	0.0442838
Os10g0143500	NONE";category_"NONE	0.218783	0.313701	0.0787734	0.0466145
Os10g0150500	NONE";category_"NONE	0.728377	0.80018	0.148088	0.138702
Os10g0154800	NONE";category_"NONE	0.839347	0.866444	0.314885	0.321105
Os10g0174600	NONE";category_"NONE	1.09432	1.05139	0.219211	0.176349
Os10g0332000	NONE";category_"NONE	0.487345	0.698868	0.0118903	0.0355718
Os10g0333000	NONE";category_"NONE	1.23399	1.0639	0.425372	0.400827
Os10g0334800	NONE";category_"NONE	0.909879	0.890763	0.252529	0.32317
Os10g0343800	NONE";category_"NONE	0.606811	0.895017	0.370919	0.243163
Os10g0347500	NONE";category_"NONE	0.70555	0.761098	0.11976	0.0870301
Os10g0352100	NONE";category_"NONE	0.920764	0.986013	0.0627001	0.0603818
Os10g0371900	NONE";category_"NONE	1.04771	1.26057	0.337392	0.439299
Os10g0381901	NONE";category_"NONE	0.639733	0.732611	0.286733	0.432036
Os10g0397500	NONE";category_"NONE	0.923604	0.844532	0.221539	0.200842
Os10g0398800	NONE";category_"NONE	0.74764	0.770583	0.0227097	0.0202754
Os10g0407960	NONE";category_"NONE	0.436683	0.571569	0.0230166	0.0304731
Os10g0415136	NONE";category_"NONE	0.656509	0.814485	0.280349	0.337821
Os10g0416700	NONE";category_"NONE	0.625661	0.745974	0.279732	0.292386
Os10g0417200	NONE";category_"NONE	0.687971	0.750981	0.0357017	0.054196
Os10g0440901	NONE";category_"NONE	1.13358	1.04086	0.0952234	0.153449
Os10g0448800	NONE";category_"NONE	0.924893	1.07665	0.234824	0.187568
Os10g0511300	NONE";category_"NONE	0.722363	0.789252	0.229635	0.173583
Os10g0513066	NONE";category_"NONE	0.769284	0.731988	0.0430129	0.0582977
Os10g0517200	NONE";category_"NONE	0.899453	0.94527	0.194513	0.114099
Os10g0523200	NONE";category_"NONE	0.838802	0.674735	0.420028	0.345847
Os10g0523900	NONE";category_"NONE	0.897921	0.807037	0.279947	0.130474
Os10g0531200	NONE";category_"NONE	0.869889	0.710141	0.110329	0.0595306
Os10g0562600	NONE";category_"NONE	0.41285	0.750798	0.271304	0.386195
Os10g0570150	NONE";category_"NONE	0.795965	0.925727	0.415858	0.337659
Os10g0397150	NONE";category_"NONE	0.830833	0.721566	0.0157129	0.0274508
Os10g0405400	NONE";category_"NONE	0.524484	0.640143	0.131852	0.170527
Os10g0408900	NONE";category_"NONE	1.2517	0.832605	0.262246	0.129426
Os10g0426901	NONE";category_"NONE	0.786266	0.849782	0.422571	0.357029
Os10g0459100	NONE";category_"NONE	0.684978	0.772864	0.0296538	0.0245684
Os11g0113900	NONE";category_"NONE	1.10252	1.16474	0.348555	0.360247
Os11g0121100	NONE";category_"NONE	1.07138	0.924106	0.200049	0.10335
Os11g0141300	NONE";category_"NONE	0.828305	0.912428	0.368183	0.519422
Os11g0143100	NONE";category_"NONE	0.891134	0.815346	0.147357	0.105469
Os11g0152300	NONE";category_"NONE	1.09076	1.1869	0.17485	0.192603
Os11g0159350	NONE";category_"NONE	1.19571	1.05563	0.130367	0.114718
Os11g0164400	NONE";category_"NONE	0.743049	0.573948	0.0489656	0.14999
Os11g0167100	NONE";category_"NONE	0.958195	0.855032	0.196083	0.183917
Os11g0176900	NONE";category_"NONE	1.16297	1.01699	0.116597	0.118352
Os11g0177300	NONE";category_"NONE	0.636927	0.740151	0.140627	0.160096
Os11g0179500	NONE";category_"NONE	1.17661	0.738693	0.388425	0.33232
Os11g0186100	NONE";category_"NONE	0.800761	0.925424	0.152171	0.252286
Os11g0192150	NONE";category_"NONE	1.13278	1.0609	0.0645457	0.0713784
Os11g0221700	NONE";category_"NONE	0.891591	0.994718	0.507902	0.536508
Os11g0222200	NONE";category_"NONE	0.714094	0.884431	0.0180785	0.0464938
Os11g0228200	NONE";category_"NONE	0.431466	0.560962	0.247226	0.288843
Os11g0232500	NONE";category_"NONE	1.04163	1.09108	0.108001	0.120529
Os11g0239300	NONE";category_"NONE	0.841824	0.872772	0.191174	0.201242
Os11g0245433	NONE";category_"NONE	1.07545	0.869096	0.223758	0.149166
Os11g0247200	NONE";category_"NONE	0.31587	0.445116	0.277658	0.206896
Os11g0260400	NONE";category_"NONE	0.568108	0.555236	0.0103375	0.0214063
Os11g0261000	NONE";category_"NONE	0.87237	0.975281	0.220253	0.214275
Os11g0278200	NONE";category_"NONE	1.49378	1.48933	0.0584754	0.153038
Os11g0283600	NONE";category_"NONE	0.696811	0.849788	0.110089	0.0608446
Os11g0285100	NONE";category_"NONE	0.641772	0.785911	0.0355524	0.0366681
Os11g0299050	NONE";category_"NONE	0.87282	0.744341	0.537485	0.320918
Os11g0433700	NONE";category_"NONE	0.46326	0.560471	0.114839	0.109172
Os11g0453400	NONE";category_"NONE	0.617262	0.739582	0.0503235	0.0531701
Os11g0464600	NONE";category_"NONE	1.11107	1.01289	0.232031	0.131967
Os11g0483201	NONE";category_"NONE	0.754653	0.654061	0.222399	0.142215
Os11g0505650	NONE";category_"NONE	0.80027	0.867579	0.257502	0.261283
Os11g0513300	NONE";category_"NONE	0.608962	0.831959	0.0502508	0.0498984
Os11g0523300	NONE";category_"NONE	0.932567	0.888872	0.236475	0.246841
Os11g0530050	NONE";category_"NONE	0.525127	0.663452	0.21029	0.177251
Os11g0548200	NONE";category_"NONE	0.703983	0.833703	0.0951073	0.127676
Os11g0563300	NONE";category_"NONE	0.588315	0.69111	0.0478617	0.0607902
Os11g0583100	NONE";category_"NONE	0.519078	0.657724	0.086111	0.0886136
Os11g0587900	NONE";category_"NONE	0.961018	0.832989	0.265758	0.255236
Os11g0622000	NONE";category_"NONE	0.896787	0.814438	0.20111	0.162939
Os11g0666500	NONE";category_"NONE	1.22378	0.775239	0.202782	0.121735
Os11g0670300	NONE";category_"NONE	1.06071	1.08924	0.221125	0.274809
Os11g0674500	NONE";category_"NONE	0.951983	0.76877	0.0190046	0.0199992
Os11g0691050	NONE";category_"NONE	1.24943	1.15064	0.0747045	0.0486917
Os11g0170600	NONE";category_"NONE	0.776352	0.879612	0.332965	0.225319
Os11g0477701	NONE";category_"NONE	1.16871	1.10356	0.378677	0.17903
Os11g0601250	NONE";category_"NONE	0.978477	1.1518	0.521475	0.434388
Os11g0604300	NONE";category_"NONE	0.646582	0.74031	0.0531935	0.064187
Os11g0609500	NONE";category_"NONE	0.880838	0.991812	0.18622	0.381116
Os12g0110950	NONE";category_"NONE	1.01737	0.854125	0.261785	0.303399
Os12g0113700	NONE";category_"NONE	1.13971	1.13275	0.448657	0.402248
Os12g0146750	NONE";category_"NONE	0.899582	0.894244	0.207041	0.353811
Os12g0156700	NONE";category_"NONE	0.797026	0.795995	0.415738	0.338348
Os12g0157100	NONE";category_"NONE	0.84894	0.862598	0.0830187	0.221022
Os12g0162000	NONE";category_"NONE	1.1953	1.27588	0.481563	0.517044
Os12g0180300	NONE";category_"NONE	0.904708	0.872652	0.0431879	0.103181
Os12g0183000	NONE";category_"NONE	1.16011	1	0.308476	0.339851
Os12g0192600	NONE";category_"NONE	0.946712	0.790251	0.0690391	0.0419509
Os12g0199600	NONE";category_"NONE	0.711569	0.701733	0.0420723	0.0409571
Os12g0200500	NONE";category_"NONE	0.902711	0.69698	0.0300524	0.0103459
Os12g0212900	NONE";category_"NONE	1.01317	0.924463	0.539762	0.407381
Os12g0213800	NONE";category_"NONE	1.0066	0.801629	0.0632901	0.0575625
Os12g0236633	NONE";category_"NONE	0.514856	0.616084	0.0386148	0.0891625
Os12g0240200	NONE";category_"NONE	0.837751	0.985744	0.00488939	0.00256309
Os12g0240800	NONE";category_"NONE	0.743335	0.850625	0.249388	0.292569
Os12g0250600	NONE";category_"NONE	0.789988	0.803481	0.00353694	0.00698772
Os12g0254800	NONE";category_"NONE	1.06205	1.31673	0.114843	0.0812442
Os12g0259566	NONE";category_"NONE	0.657421	0.783429	0.138378	0.182575
Os12g0259901	NONE";category_"NONE	0.935665	0.885901	0.110058	0.0941205
Os12g0274000	NONE";category_"NONE	0.998273	0.995799	0.0471128	0.0833993
Os12g0282500	NONE";category_"NONE	0.804391	0.884492	0.0965306	0.123087
Os12g0286900	NONE";category_"NONE	0.867715	0.949295	0.262905	0.148059
Os12g0409850	NONE";category_"NONE	1.35441	1.41256	0.0362493	0.0306194
Os12g0411500	NONE";category_"NONE	1.01036	1.17077	0.17959	0.145062
Os12g0416700	NONE";category_"NONE	0.495392	0.55714	0.0197642	0.0471999
Os12g0446800	NONE";category_"NONE	0.500082	0.609198	0.31759	0.209637
Os12g0447300	NONE";category_"NONE	0.864002	0.882753	0.338355	0.191795
Os12g0448000	NONE";category_"NONE	0.545487	0.69272	0.0327765	0.0593441
Os12g0449100	NONE";category_"NONE	0.985723	1.03577	0.122555	0.31023
Os12g0462200	NONE";category_"NONE	0.790549	0.857274	0.229707	0.26348
Os12g0465300	NONE";category_"NONE	0.77188	0.785779	0.295504	0.31447
Os12g0476000	NONE";category_"NONE	0.834164	0.926029	0.527203	0.427331
Os12g0476800	NONE";category_"NONE	1.05929	0.929497	0.0938505	0.0737012
Os12g0499000	NONE";category_"NONE	0.742457	0.954221	0.0657835	0.0693796
Os12g0499450	NONE";category_"NONE	1.15671	0.891042	0.306502	0.204935
Os12g0505500	NONE";category_"NONE	1.00881	1.056	0.039532	0.0481668
Os12g0529500	NONE";category_"NONE	1.05544	0.810368	0.511333	0.531226
Os12g0547200	NONE";category_"NONE	1.09732	1.08424	0.169723	0.218214
Os12g0586800	NONE";category_"NONE	0.657419	0.893868	0.00892264	0.00184785
Os12g0608350	NONE";category_"NONE	0.919735	0.971352	0.0746303	0.0677223
Os12g0619900	NONE";category_"NONE	0.915546	1.14427	0.536461	0.29276
Os12g0620300	NONE";category_"NONE	0.838825	0.896922	0.299553	0.250342
Os12g0118600	NONE";category_"NONE	0.676514	0.792537	0.149364	0.104172
Os12g0249566	NONE";category_"NONE	0.564439	0.678553	0.153453	0.132381
Os12g0549400	NONE";category_"NONE	1.16001	1.70021	0.324925	0.326434
Os12g0587600	NONE";category_"NONE	0.651921	0.852416	0.445266	0.457225
Os01g0942700	NONE";category_"NONE,NONE";category_"NONE	0.779157	0.886366	0.503542	0.410826
Os01g0943901	NONE";category_"NONE,NONE";category_"NONE	0.779157	0.886366	0.503542	0.410826
Os01g0943100	NONE";category_"NONE,NONE";category_"NONE	0.864283	0.923121	0.436833	0.491485
Os01g0944066	NONE";category_"NONE,NONE";category_"NONE	0.864283	0.923121	0.436833	0.491485
Os06g0173300	NONE";category_"NONE,NONE";category_"NONE	0.676321	0.617593	0.0433995	0.096457
Os06g0173400	NONE";category_"NONE,NONE";category_"NONE	0.676321	0.617593	0.0433995	0.096457
Os06g0721200	NONE";category_"NONE,NONE";category_"NONE	1.17043	0.845461	0.223361	0.128006
Os06g0722700	NONE";category_"NONE,NONE";category_"NONE	1.17043	0.845461	0.223361	0.128006
Os07g0273400	NONE";category_"NONE,NONE";category_"NONE	1.18477	1.08126	0.195185	0.196235
Os09g0414101	NONE";category_"NONE,NONE";category_"NONE	1.18477	1.08126	0.195185	0.196235
Os10g0414401	NONE";category_"NONE,NONE";category_"NONE	0.892471	0.838084	0.0174179	0.0430585
Os11g0138100	NONE";category_"NONE,NONE";category_"NONE	0.557277	0.654999	0.0749367	0.138953
Os11g0138250	NONE";category_"NONE,NONE";category_"NONE	0.557277	0.654999	0.0749367	0.138953
Os07g0126100	NONE";category_"NONE,NONE";category_"NONE,NONE";category_"NONE,Allergen_V5/Tpx-1_related_family_protein.";category_"III_:_InterPro_domain-containing_protein	0.819724	0.881178	0.48283	0.356791
Os07g0125800	NONE";category_"NONE,NONE";category_"NONE,NONE";category_"NONE,Allergen_V5/Tpx-1_related_family_protein.";category_"III_:_InterPro_domain-containing_protein,Similar_to_Pathogenesis-related_protein_PR-1_precursor.";category_"II_:_Similar_to_known_protein	0.768308	0.725665	0.252712	0.172038
Os07g0127200	NONE";category_"NONE,NONE";category_"NONE,NONE";category_"NONE,Allergen_V5/Tpx-1_related_family_protein.";category_"III_:_InterPro_domain-containing_protein,Similar_to_Pathogenesis-related_protein_PR-2_precursor.";category_"II_:_Similar_to_known_protein	0.768308	0.725665	0.252712	0.172038
Os07g0126500	NONE";category_"NONE,NONE";category_"NONE,NONE";category_"NONE,Allergen_V5/Tpx-1_related_family_protein.";category_"III_:_InterPro_domain-containing_protein,Similar_to_Pathogenesis-related_protein_PR-3_precursor.";category_"II_:_Similar_to_known_protein	0.768308	0.725665	0.252712	0.172038
Os07g0127380	NONE";category_"NONE,NONE";category_"NONE,NONE";category_"NONE,Allergen_V5/Tpx-2_related_family_protein.";category_"III_:_InterPro_domain-containing_protein	0.819724	0.881178	0.48283	0.356791
Os07g0126800	NONE";category_"NONE,NONE";category_"NONE,NONE";category_"NONE,Allergen_V5/Tpx-3_related_family_protein.";category_"III_:_InterPro_domain-containing_protein	0.819724	0.881178	0.48283	0.356791
Os10g0415164	NONE";category_"NONE,Protein_of_unknown_function_DUF593_family_protein.";category_"III_:_InterPro_domain-containing_protein	0.892471	0.838084	0.0174179	0.0430585
Os03g0636450	Non-protein_coding_transcript,_hold_transcript.";category_"Non-protein_coding_transcript,_hold_transcript.	1.07196	1.05604	0.173153	0.207688
Os02g0162700	Non-protein_coding_transcript,_uncharacterized_transcript.";category_"Non-protein_coding_transcript,_uncharacterized_transcript.	1.05648	0.932119	0.379329	0.298304
Os02g0326100	Non-protein_coding_transcript,_uncharacterized_transcript.";category_"Non-protein_coding_transcript,_uncharacterized_transcript.	0.817094	1.04397	0.476496	0.381133
Os02g0731300	Non-protein_coding_transcript,_uncharacterized_transcript.";category_"Non-protein_coding_transcript,_uncharacterized_transcript.	0.832484	1.06449	0.501596	0.461491
Os03g0307333	Non-protein_coding_transcript,_uncharacterized_transcript.";category_"Non-protein_coding_transcript,_uncharacterized_transcript.	1.13053	0.896808	0.175324	0.141553
Os08g0185701	Non-protein_coding_transcript,_uncharacterized_transcript.";category_"Non-protein_coding_transcript,_uncharacterized_transcript.	1.29954	1.1256	0.146785	0.30569
Os03g0174700	Non-protein_coding_transcript,_unclassifiable_transcript.";category_"Non-protein_coding_transcript,_unclassifiable_transcript.	1.00593	1.03922	0.276171	0.370306
Os03g0187200	Non-protein_coding_transcript,_unclassifiable_transcript.";category_"Non-protein_coding_transcript,_unclassifiable_transcript.	1.07674	0.934663	0.370057	0.388861
Os03g0437500	Non-protein_coding_transcript,_unclassifiable_transcript.";category_"Non-protein_coding_transcript,_unclassifiable_transcript.	0.196403	0.271574	0.0323616	0.0959815
Os03g0846250	Non-protein_coding_transcript,_unclassifiable_transcript.";category_"Non-protein_coding_transcript,_unclassifiable_transcript.	0.652433	0.84363	0.373843	0.419758
Os05g0536000	Non-protein_coding_transcript,_unclassifiable_transcript.";category_"Non-protein_coding_transcript,_unclassifiable_transcript.	0.989563	0.970011	0.191721	0.165686
Os06g0637800	Non-protein_coding_transcript,_unclassifiable_transcript.";category_"Non-protein_coding_transcript,_unclassifiable_transcript.	0.732537	0.908937	0.468727	0.51445
Os08g0460650	Non-protein_coding_transcript,_unclassifiable_transcript.";category_"Non-protein_coding_transcript,_unclassifiable_transcript.	0.835194	0.710098	0.369111	0.174995
Os09g0343600	Non-protein_coding_transcript,_unclassifiable_transcript.";category_"Non-protein_coding_transcript,_unclassifiable_transcript.	1.02607	1.23574	0.298098	0.453503
Os10g0111350	Non-protein_coding_transcript,_unclassifiable_transcript.";category_"Non-protein_coding_transcript,_unclassifiable_transcript.	0.444602	0.690639	0.203492	0.200262
Os10g0561700	Non-protein_coding_transcript,_unclassifiable_transcript.";category_"Non-protein_coding_transcript,_unclassifiable_transcript.	0.754685	0.787309	0.337528	0.262431
Os03g0347700	NPH3_domain_containing_protein.";category_"III_:_InterPro_domain-containing_protein";GO_id_"GO:0004871_:_signal_transducer_activity	0.884217	1.06948	0.332947	0.505805
Os07g0258400	OsNramp1_(Integral_membrane_protein).";category_"I_:_Identical_to_known_rice_protein";GO_id_"GO:0005215_:_transporter_activity";GO_id_"GO:0006810_:_transport	0.0510146	0.0392793	0.230536	0.453696
Os12g0138000	Parvalbumin_family_protein.";category_"III_:_InterPro_domain-containing_protein	0.956261	0.842261	0.383328	0.391185
Os05g0437133	Pathogenesis-related_transcriptional_factor_and_ERF_domain_containing_protein.";category_"III_:_InterPro_domain-containing_protein";GO_id_"GO:0003700_:_transcription_factor_activity	0.635142	0.681042	0.00856362	0.00314282
Os07g0227600	Pathogenesis-related_transcriptional_factor_and_ERF_domain_containing_protein.";category_"III_:_InterPro_domain-containing_protein";GO_id_"GO:0003700_:_transcription_factor_activity	0.929508	1.08474	0.280159	0.238515
Os08g0330400	Pectinesterase_inhibitor_domain_containing_protein.";category_"III_:_InterPro_domain-containing_protein";GO_id_"GO:0004857_:_enzyme_inhibitor_activity	0.782188	0.837992	0.322818	0.313969
Os01g0608366	Peptidase_A1,_pepsin_family_protein.";category_"III_:_InterPro_domain-containing_protein";GO_id_"GO:0004194_:_pepsin_A_activity	0.904831	0.90839	0.407023	0.294968
Os06g0121800	Peptidase_A1,_pepsin_family_protein.";category_"III_:_InterPro_domain-containing_protein";GO_id_"GO:0004194_:_pepsin_A_activity	0.24143	0.407366	0.286184	0.238336
Os07g0533800	Peptidase_A1,_pepsin_family_protein.";category_"III_:_InterPro_domain-containing_protein";GO_id_"GO:0004194_:_pepsin_A_activity	1.23032	1.00519	0.322911	0.452979
Os10g0393100	Peptidase_A22B,_minor_histocompatibility_antigen_H13_family_protein.";category_"III_:_InterPro_domain-containing_protein";GO_id_"GO:0008717_:_D-alanyl-D-alanine_endopeptidase_activity	0.876402	0.91297	0.208668	0.471402
Os06g0654000	Peptidase_C19,_ubiquitin_carboxyl-terminal_hydrolase_2_family_protein.";category_"III_:_InterPro_domain-containing_protein";GO_id_"GO:0004197_:_cysteine-type_endopeptidase_activity";GO_id_"GO:0004221_:_ubiquitin_thiolesterase_activity	1.10682	0.957934	0.303036	0.458478
Os01g0330200	Peptidase_C1A,_papain_family_protein.";category_"III_:_InterPro_domain-containing_protein";GO_id_"GO:0004197_:_cysteine-type_endopeptidase_activity";GO_id_"GO:0006508_:_proteolysis	0.834277	0.911156	0.126275	0.276946
Os01g0330300	Peptidase_C1A,_papain_family_protein.";category_"III_:_InterPro_domain-containing_protein";GO_id_"GO:0004197_:_cysteine-type_endopeptidase_activity";GO_id_"GO:0006508_:_proteolysis	1.37204	0.721679	0.189423	0.191514
Os01g0347500	Peptidase_C1A,_papain_family_protein.";category_"III_:_InterPro_domain-containing_protein";GO_id_"GO:0004197_:_cysteine-type_endopeptidase_activity";GO_id_"GO:0006508_:_proteolysis	1.19077	1.01616	0.4215	0.402961
Os01g0347600	Peptidase_C1A,_papain_family_protein.";category_"III_:_InterPro_domain-containing_protein";GO_id_"GO:0004197_:_cysteine-type_endopeptidase_activity";GO_id_"GO:0006508_:_proteolysis	1.01997	0.860669	0.411864	0.395049
Os01g0348000	Peptidase_C1A,_papain_family_protein.";category_"III_:_InterPro_domain-containing_protein";GO_id_"GO:0004197_:_cysteine-type_endopeptidase_activity";GO_id_"GO:0006508_:_proteolysis	1.06923	1.07254	0.49819	0.51694
Os12g0563500	Peptidase_M24_family_protein.";category_"III_:_InterPro_domain-containing_protein";GO_id_"GO:0004239_:_methionyl_aminopeptidase_activity";GO_id_"GO:0006508_:_proteolysis";GO_id_"GO:0008233_:_peptidase_activity	1.06986	0.998962	0.413873	0.33653
Os01g0111100	Peptidyl-prolyl_cis-trans_isomerase,_cyclophilin_type_domain_containing_protein.";category_"III_:_InterPro_domain-containing_protein	0.821203	0.956244	0.306584	0.417472
Os04g0688100	Peroxidase_(EC_1.11.1.7).";category_"I_:_Identical_to_known_rice_protein";GO_id_"GO:0004601_:_peroxidase_activity	0.916847	0.884372	0.311604	0.30201
Os12g0105500	Phosphatidate_cytidylyltransferase_family_protein.";category_"III_:_InterPro_domain-containing_protein";GO_id_"GO:0004605_:_phosphatidate_cytidylyltransferase_activity";GO_id_"GO:0008654_:_phospholipid_biosynthesis	1.23401	0.991707	0.461984	0.496861
Os01g0934400	Photosystem_II_oxygen_evolving_complex_protein_PsbP_family_protein.";category_"III_:_InterPro_domain-containing_protein";GO_id_"GO:0005509_:_calcium_ion_binding";GO_id_"GO:0009654_:_oxygen_evolving_complex";GO_id_"GO:0015979_:_photosynthesis	1.32961	1.02919	0.423348	0.0938229
Os05g0473900	Phytanoyl-CoA_dioxygenase_family_protein.";category_"III_:_InterPro_domain-containing_protein	1.02459	0.84023	0.322818	0.499878
Os07g0681200	Plant_acid_phosphatase_family_protein.";category_"III_:_InterPro_domain-containing_protein	2.48033	2.53057	0.521998	0.414061
Os03g0809000	Plant_disease_resistance_response_protein_family_protein.";category_"III_:_InterPro_domain-containing_protein	0.795371	0.953794	0.180359	0.180598
Os03g0801200	Plant_lipid_transfer/seed_storage/trypsin-alpha_amylase_inhibitor_domain_containing_protein.";category_"III_:_InterPro_domain-containing_protein	0.957047	0.823404	0.0291869	0.022132
Os12g0567800	Plant_metallothionein,_family_15_protein.";category_"III_:_InterPro_domain-containing_protein	0.770085	0.667413	0.50536	0.273776
Os02g0161900	Polyubiquitin.";category_"I_:_Identical_to_known_rice_protein	0.962592	1	0.398643	0.435351
Os06g0681400	Polyubiquitin.";category_"I_:_Identical_to_known_rice_protein	1.13113	0.98814	0.228111	0.405233
Os07g0129200	PR1a_protein.";category_"I_:_Identical_to_known_rice_protein	0.925297	1.00333	0.124535	0.144391
Os12g0107600	Prenylated_rab_acceptor_PRA1_family_protein.";category_"III_:_InterPro_domain-containing_protein	1.18162	0.981586	0.349377	0.254701
Os10g0550900	Proline_dehydrogenase_domain_containing_protein.";category_"III_:_InterPro_domain-containing_protein";GO_id_"GO:0004657_:_proline_dehydrogenase_activity";GO_id_"GO:0006537_:_glutamate_biosynthesis	0.676556	0.567127	0.487624	0.446263
Os09g0505600	Proteasome_subunit_beta_type_1_(EC_3.4.25.1)_(20S_proteasome_alpha_subunit_F)_(20S_proteasome_subunit_beta-6).";category_"I_:_Identical_to_known_rice_protein";GO_id_"GO:0004175_:_endopeptidase_activity";GO_id_"GO:0004298_:_threonine_endopeptidase_activity";GO_id_"GO:0005839_:_proteasome_core_complex_(sensu_Eukaryota)	1.05481	1.1095	0.337057	0.355661
Os07g0611500	Protein_kinase_C,_phorbol_ester/diacylglycerol_binding_domain_containing_protein.";category_"III_:_InterPro_domain-containing_protein	1.96329	1.21599	0.331065	0.385599
Os03g0401100	Protein_kinase_domain_containing_protein.";category_"III_:_InterPro_domain-containing_protein";GO_id_"GO:0004672_:_protein_kinase_activity";GO_id_"GO:0004674_:_protein_serine/threonine_kinase_activity";GO_id_"GO:0004713_:_protein-tyrosine_kinase_activity";GO_id_"GO:0005524_:_ATP_binding	0.998031	0.886631	0.312522	0.387417
Os03g0241600	Protein_kinase_domain_containing_protein.";category_"III_:_InterPro_domain-containing_protein";GO_id_"GO:0004672_:_protein_kinase_activity";GO_id_"GO:0004674_:_protein_serine/threonine_kinase_activity";GO_id_"GO:0005524_:_ATP_binding	1.40158	1.17522	0.419176	0.446433
Os07g0472400	Protein_kinase_domain_containing_protein.";category_"III_:_InterPro_domain-containing_protein";GO_id_"GO:0004672_:_protein_kinase_activity";GO_id_"GO:0004674_:_protein_serine/threonine_kinase_activity";GO_id_"GO:0005524_:_ATP_binding	0.850868	0.799055	0.289276	0.507911
Os10g0187500	Protein_kinase_domain_containing_protein.";category_"III_:_InterPro_domain-containing_protein";GO_id_"GO:0004672_:_protein_kinase_activity";GO_id_"GO:0005524_:_ATP_binding	1.25526	1.00677	0.511248	0.295772
Os04g0450900	Protein_kinase_PKN/PRK1,_effector_domain_containing_protein.";category_"III_:_InterPro_domain-containing_protein	1.13151	1.17478	0.488251	0.31334
Os10g0467900	Protein_kinase-like_domain_containing_protein.";category_"III_:_InterPro_domain-containing_protein";GO_id_"GO:0004672_:_protein_kinase_activity";GO_id_"GO:0004674_:_protein_serine/threonine_kinase_activity";GO_id_"GO:0004713_:_protein-tyrosine_kinase_activity";GO_id_"GO:0005524_:_ATP_binding	0.958527	0.850323	0.303934	0.281507
Os03g0225100	Protein_kinase-like_domain_containing_protein.";category_"III_:_InterPro_domain-containing_protein";GO_id_"GO:0004672_:_protein_kinase_activity";GO_id_"GO:0004674_:_protein_serine/threonine_kinase_activity";GO_id_"GO:0005524_:_ATP_binding	0.95338	0.871326	0.395473	0.238349
Os06g0557100	Protein_kinase-like_domain_containing_protein.";category_"III_:_InterPro_domain-containing_protein";GO_id_"GO:0004672_:_protein_kinase_activity";GO_id_"GO:0004674_:_protein_serine/threonine_kinase_activity";GO_id_"GO:0005524_:_ATP_binding	0.960634	1.04191	0.414781	0.490346
Os08g0203300	Protein_kinase-like_domain_containing_protein.";category_"III_:_InterPro_domain-containing_protein";GO_id_"GO:0004672_:_protein_kinase_activity";GO_id_"GO:0004674_:_protein_serine/threonine_kinase_activity";GO_id_"GO:0005524_:_ATP_binding	2.03637	1.61215	0.347443	0.432048
Os08g0203700	Protein_kinase-like_domain_containing_protein.";category_"III_:_InterPro_domain-containing_protein";GO_id_"GO:0004672_:_protein_kinase_activity";GO_id_"GO:0004674_:_protein_serine/threonine_kinase_activity";GO_id_"GO:0005524_:_ATP_binding	1.33229	1.08704	0.234731	0.148945
Os12g0632800	Protein_kinase-like_domain_containing_protein.";category_"III_:_InterPro_domain-containing_protein";GO_id_"GO:0004672_:_protein_kinase_activity";GO_id_"GO:0004674_:_protein_serine/threonine_kinase_activity";GO_id_"GO:0005524_:_ATP_binding	0.824528	0.778287	0.509766	0.344777
Os05g0136200	Protein_kinase-like_domain_containing_protein.";category_"III_:_InterPro_domain-containing_protein";GO_id_"GO:0004672_:_protein_kinase_activity";GO_id_"GO:0004674_:_protein_serine/threonine_kinase_activity";GO_id_"GO:0005524_:_ATP_binding";GO_id_"GO:0006468_:_protein_amino_acid_phosphorylation	1.10051	1.03992	0.150123	0.366792
Os03g0802100	Protein_kinase-like_domain_containing_protein.";category_"III_:_InterPro_domain-containing_protein";GO_id_"GO:0004672_:_protein_kinase_activity";GO_id_"GO:0005524_:_ATP_binding	1.11007	0.991023	0.526021	0.442454
Os03g0411600	Protein_of_unknown_function_DUF1195_family_protein.";category_"III_:_InterPro_domain-containing_protein	0.82307	0.926823	0.236778	0.331803
Os02g0770600	Protein_of_unknown_function_DUF1644_family_protein.";category_"III_:_InterPro_domain-containing_protein	0.933749	1.0012	0.337125	0.482029
Os03g0214200	Protein_of_unknown_function_DUF1675_family_protein.";category_"III_:_InterPro_domain-containing_protein	0.959754	0.924091	0.329343	0.439114
Os03g0180100	Protein_of_unknown_function_DUF1677,_plant_family_protein.";category_"III_:_InterPro_domain-containing_protein	0.907092	0.926105	0.504706	0.468708
Os03g0407100	Protein_of_unknown_function_DUF1677,_plant_family_protein.";category_"III_:_InterPro_domain-containing_protein	1.16175	1.06275	0.291055	0.136681
Os11g0282300	Protein_of_unknown_function_DUF1685_family_protein.";category_"III_:_InterPro_domain-containing_protein	0.95728	0.862248	0.284748	0.433227
Os12g0230600	Protein_of_unknown_function_DUF1685_family_protein.";category_"III_:_InterPro_domain-containing_protein	0.925692	1.06762	0.473361	0.400241
Os05g0490200	Protein_of_unknown_function_DUF1692_domain_containing_protein.";category_"III_:_InterPro_domain-containing_protein	0.99988	0.873785	0.128531	0.38307
Os01g0830700	Protein_of_unknown_function_DUF231,_plant_domain_containing_protein.";category_"III_:_InterPro_domain-containing_protein	1.11779	0.964916	0.387189	0.439991
Os06g0272800	Protein_of_unknown_function_DUF231,_plant_domain_containing_protein.";category_"III_:_InterPro_domain-containing_protein	0.774142	0.889544	0.0472666	0.0777807
Os11g0241900	Protein_of_unknown_function_DUF231,_plant_domain_containing_protein.";category_"III_:_InterPro_domain-containing_protein	1.01795	1.0046	0.341443	0.469024
Os01g0550900	Protein_of_unknown_function_DUF239,_plant_domain_containing_protein.";category_"III_:_InterPro_domain-containing_protein	0.663503	0.430415	0.0214021	0.1101
Os04g0505400	Protein_of_unknown_function_DUF247,_plant_family_protein.";category_"III_:_InterPro_domain-containing_protein	1.07404	0.737521	0.416687	0.497659
Os03g0277700	Protein_of_unknown_function_DUF26_domain_containing_protein.";category_"III_:_InterPro_domain-containing_protein	0.467198	0.757448	0.21118	0.183698
Os07g0538200	Protein_of_unknown_function_DUF26_domain_containing_protein.";category_"III_:_InterPro_domain-containing_protein";GO_id_"GO:0004672_:_protein_kinase_activity";GO_id_"GO:0004674_:_protein_serine/threonine_kinase_activity";GO_id_"GO:0005524_:_ATP_binding	0.913649	0.87465	0.359302	0.45053
Os07g0540100	Protein_of_unknown_function_DUF26_domain_containing_protein.";category_"III_:_InterPro_domain-containing_protein";GO_id_"GO:0004672_:_protein_kinase_activity";GO_id_"GO:0004674_:_protein_serine/threonine_kinase_activity";GO_id_"GO:0005524_:_ATP_binding	1.03511	1.12807	0.244758	0.364311
Os12g0608700	Protein_of_unknown_function_DUF26_domain_containing_protein.";category_"III_:_InterPro_domain-containing_protein";GO_id_"GO:0004672_:_protein_kinase_activity";GO_id_"GO:0004674_:_protein_serine/threonine_kinase_activity";GO_id_"GO:0005524_:_ATP_binding	1.26637	0.979486	0.533942	0.48804
Os07g0158800	Protein_of_unknown_function_DUF266,_plant_family_protein.";category_"III_:_InterPro_domain-containing_protein	0.758911	0.509773	0.285727	0.401797
Os02g0713700	Protein_of_unknown_function_DUF296_domain_containing_protein.";category_"III_:_InterPro_domain-containing_protein	1.13137	0.788702	0.511896	0.500662
Os07g0181500	Protein_of_unknown_function_DUF506,_plant_family_protein.";category_"III_:_InterPro_domain-containing_protein	1.09138	1.19186	0.372821	0.327211
Os01g0210600	Protein_of_unknown_function_DUF538_family_protein.";category_"III_:_InterPro_domain-containing_protein	1.25652	0.778358	0.451896	0.447344
Os06g0707000	Protein_of_unknown_function_DUF563_family_protein.";category_"III_:_InterPro_domain-containing_protein	0.665647	0.722057	0.11317	0.165383
Os03g0183500	Protein_of_unknown_function_DUF581_family_protein.";category_"III_:_InterPro_domain-containing_protein	0.52984	0.618527	0.193858	0.0934972
Os07g0516300	Protein_of_unknown_function_DUF584_family_protein.";category_"III_:_InterPro_domain-containing_protein	0.758289	0.771133	0.251296	0.395483
Os12g0156000	Protein_of_unknown_function_DUF584_family_protein.";category_"III_:_InterPro_domain-containing_protein	1.1527	0.915936	0.135328	0.147434
Os06g0105700	Protein_of_unknown_function_DUF6,_transmembrane_domain_containing_protein.";category_"III_:_InterPro_domain-containing_protein	0.60394	0.475421	0.288872	0.396109
Os10g0501500	Protein_of_unknown_function_DUF607_family_protein.";category_"III_:_InterPro_domain-containing_protein	0.675878	0.917856	0.219521	0.212718
Os11g0156401	Protein_of_unknown_function_DUF623,_plant_domain_containing_protein.";category_"III_:_InterPro_domain-containing_protein	1.04847	0.544195	0.471662	0.51343
Os12g0158400	Protein_of_unknown_function_DUF623,_plant_domain_containing_protein.";category_"III_:_InterPro_domain-containing_protein	1.16455	0.917019	0.269831	0.155054
Os01g0904300	Protein_of_unknown_function_DUF971_family_protein.";category_"III_:_InterPro_domain-containing_protein	0.934255	0.926948	0.400111	0.414368
Os06g0652100	Protein_of_unknown_function_T31B5_30_vWA_family_protein.";category_"III_:_InterPro_domain-containing_protein	0.566892	0.760297	0.13218	0.150119
Os03g0429000	Proteinase_inhibitor_I25,_cystatin_domain_containing_protein.";category_"III_:_InterPro_domain-containing_protein	1.18734	1.38802	0.246152	0.323575
Os02g0780200	Proteinase_inhibitor_I9,_subtilisin_propeptide_domain_containing_protein.";category_"III_:_InterPro_domain-containing_protein";GO_id_"GO:0004289_:_subtilase_activity";GO_id_"GO:0006508_:_proteolysis";GO_id_"GO:0008233_:_peptidase_activity";GO_id_"GO:0042802_:_identical_protein_binding	0.622085	0.804807	0.160181	0.170266
Os08g0477800	PWWP_domain_containing_protein.";category_"III_:_InterPro_domain-containing_protein	1.2754	1.00505	0.20377	0.132792
Os05g0156700	Pyridine_nucleotide-disulphide_oxidoreductase,_class_I_family_protein.";category_"III_:_InterPro_domain-containing_protein";GO_id_"GO:0005737_:_cytoplasm";GO_id_"GO:0006118_:_electron_transport	0.967588	1.1717	0.191785	0.283414
Os08g0337700	RabGAP/TBC_domain_containing_protein.";category_"III_:_InterPro_domain-containing_protein	1.06204	0.881111	0.279107	0.346629
Os03g0599800	Reversibly_glycosylated_polypeptide.";category_"I_:_Identical_to_known_rice_protein";GO_id_"GO:0005794_:_Golgi_apparatus";GO_id_"GO:0009505_:_cell_wall_(sensu_Magnoliophyta)	1.06557	1.13776	0.472034	0.529738
Os05g0488500	Ribosomal_protein_L34e_family_protein.";category_"III_:_InterPro_domain-containing_protein";GO_id_"GO:0003735_:_structural_constituent_of_ribosome";GO_id_"GO:0005622_:_intracellular";GO_id_"GO:0005840_:_ribosome	0.981642	0.859877	0.403033	0.351299
Os05g0567400	Ribosomal_RNA_methyltransferase_RrmJ/FtsJ_domain_containing_protein.";category_"III_:_InterPro_domain-containing_protein	1.27037	1.16821	0.20785	0.452454
Os08g0412200	RNA-binding_region_RNP-1_(RNA_recognition_motif)_domain_containing_protein.";category_"III_:_InterPro_domain-containing_protein";GO_id_"GO:0000166_:_nucleotide_binding	1.10378	1.01982	0.420158	0.49589
Os08g0504600	RNA-binding_region_RNP-1_(RNA_recognition_motif)_domain_containing_protein.";category_"III_:_InterPro_domain-containing_protein";GO_id_"GO:0000166_:_nucleotide_binding	1.04584	1.02567	0.314192	0.327447
Os09g0420200	RNA-directed_DNA_polymerase_(Reverse_transcriptase)_domain_containing_protein.";category_"III_:_InterPro_domain-containing_protein";GO_id_"GO:0003723_:_RNA_binding";GO_id_"GO:0003964_:_RNA-directed_DNA_polymerase_activity	0.596709	0.487905	0.0365626	0.0300417
Os05g0135700	S-adenosylmethionine_synthetase_1_(EC_2.5.1.6)_(Methionine_adenosyltransferase_1)_(AdoMet_synthetase_1).";category_"I_:_Identical_to_known_rice_protein";GO_id_"GO:0004478_:_methionine_adenosyltransferase_activity";GO_id_"GO:0005524_:_ATP_binding	0.885724	0.884132	0.147955	0.263723
Os04g0691100	Serine/threonine-protein_kinase_SAPK5_(EC_2.7.1.37)_(Osmotic_stress/abscisic_acid-activated_protein_kinase_5).";category_"I_:_Identical_to_known_rice_protein";GO_id_"GO:0004672_:_protein_kinase_activity";GO_id_"GO:0004674_:_protein_serine/threonine_kinase_activity";GO_id_"GO:0005524_:_ATP_binding	0.953291	0.844922	0.337822	0.408297
Os04g0640600	Shikimate_kinase_domain_containing_protein.";category_"III_:_InterPro_domain-containing_protein";GO_id_"GO:0004765_:_shikimate_kinase_activity";GO_id_"GO:0005524_:_ATP_binding	0.879216	0.929432	0.433608	0.529951
Os03g0277600	Similar_to_(clone_wusl1032)_mRNA_sequence.";category_"II_:_Similar_to_known_protein	0.522875	0.898684	0.357078	0.258156
Os02g0523500	Similar_to_110_kDa_4SNc-Tudor_domain_protein_(Fragment).";category_"II_:_Similar_to_known_protein";GO_id_"GO:0003676_:_nucleic_acid_binding	1.00294	1.08923	0.201098	0.224546
Os09g0451000	Similar_to_1-aminocyclopropane-1-carboxylate_oxidase_1_(EC_1.14.17.4)_(ACC_oxidase_1)_(Ethylene-forming_enzyme)_(EFE).";category_"II_:_Similar_to_known_protein";GO_id_"GO:0005506_:_iron_ion_binding";GO_id_"GO:0016216_:_isopenicillin-N_synthase_activity	1.17655	0.650117	0.121519	0.213097
Os05g0149400	Similar_to_1-aminocyclopropane-1-carboxylic_acid_oxidase.";category_"II_:_Similar_to_known_protein	0.730456	0.535162	0.30873	0.269726
Os01g0273000	Similar_to_26_proteasome_complex_subunit_DSS1_(Deleted_in_split_hand/split_foot_protein_1)_(Split_hand/foot_deleted_protein_1).";category_"II_:_Similar_to_known_protein	0.928699	1.04678	0.0957008	0.0897529
Os01g0228600	Similar_to_2-hydroxyacid_dehydrogenase_(AGR_L_379p).";category_"II_:_Similar_to_known_protein";GO_id_"GO:0006564_:_L-serine_biosynthesis";GO_id_"GO:0008152_:_metabolism	0.942492	0.831864	0.347387	0.366161
Os01g0878900	Similar_to_4,5-DOPA_dioxygenase_extradiol-like_protein.";category_"II_:_Similar_to_known_protein";GO_id_"GO:0006118_:_electron_transport";GO_id_"GO:0006725_:_aromatic_compound_metabolism";GO_id_"GO:0008198_:_ferrous_iron_binding	0.994996	0.924873	0.515365	0.27672
Os03g0424800	Similar_to_40S_ribosomal_protein_S19-3.";category_"II_:_Similar_to_known_protein";GO_id_"GO:0003735_:_structural_constituent_of_ribosome";GO_id_"GO:0005622_:_intracellular";GO_id_"GO:0005840_:_ribosome	0.793731	0.875622	0.338508	0.296764
Os02g0324500	Similar_to_40S_ribosomal_protein_S7.";category_"II_:_Similar_to_known_protein";GO_id_"GO:0003735_:_structural_constituent_of_ribosome";GO_id_"GO:0005622_:_intracellular";GO_id_"GO:0005840_:_ribosome	0.796351	0.885875	0.0811642	0.0857
Os05g0388500	Similar_to_50S_ribosomal_protein_L1.";category_"II_:_Similar_to_known_protein";GO_id_"GO:0003723_:_RNA_binding";GO_id_"GO:0003735_:_structural_constituent_of_ribosome";GO_id_"GO:0005622_:_intracellular";GO_id_"GO:0005840_:_ribosome";GO_id_"GO:0006412_:_protein_biosynthesis	1.0907	1.00707	0.313775	0.411419
Os01g0514000	Similar_to_50S_ribosomal_protein_L24e.";category_"II_:_Similar_to_known_protein";GO_id_"GO:0003735_:_structural_constituent_of_ribosome";GO_id_"GO:0005622_:_intracellular";GO_id_"GO:0005840_:_ribosome	0.897312	0.970415	0.430356	0.459564
Os01g0924800	Similar_to_60S_ribosomal_protein_L7a.";category_"II_:_Similar_to_known_protein";GO_id_"GO:0003735_:_structural_constituent_of_ribosome";GO_id_"GO:0005622_:_intracellular";GO_id_"GO:0005840_:_ribosome";GO_id_"GO:0006412_:_protein_biosynthesis";GO_id_"GO:0030529_:_ribonucleoprotein_complex	0.894605	0.963568	0.152236	0.28429
Os09g0472200	Similar_to_ABC_transporter.";category_"II_:_Similar_to_known_protein";GO_id_"GO:0000166_:_nucleotide_binding";GO_id_"GO:0005524_:_ATP_binding";GO_id_"GO:0016887_:_ATPase_activity	0.842789	0.707633	0.296479	0.306499
Os01g0110400	Similar_to_Acetyl-CoA_C-acetyltransferase.";category_"II_:_Similar_to_known_protein	0.874465	0.718705	0.185289	0.425745
Os06g0139800	Similar_to_Acid_phosphatase_(EC_3.1.3.2)_1_allozyme_1.";category_"II_:_Similar_to_known_protein	0.688602	0.523696	0.404983	0.340189
Os12g0641000	Similar_to_Actin_1.";category_"II_:_Similar_to_known_protein	1.16788	1.24607	0.274194	0.277051
Os03g0783000	Similar_to_Actin-related_protein_7.";category_"II_:_Similar_to_known_protein	1.09595	0.904058	0.401981	0.246639
Os01g0655800	Similar_to_Acyl-CoA_synthetase_(EC_6.2.1.3).";category_"II_:_Similar_to_known_protein";GO_id_"GO:0003824_:_catalytic_activity	1.2639	1.13439	0.386854	0.502423
Os04g0288100	Similar_to_Adenosine_diphosphate_glucose_pyrophosphatase_precursor.";category_"II_:_Similar_to_known_protein	0.969398	0.98014	0.313475	0.393429
Os03g0133500	Similar_to_Adenosine_monophosphate_binding_protein_1_AMPBP1.";category_"II_:_Similar_to_known_protein";GO_id_"GO:0003824_:_catalytic_activity	0.751312	0.800085	0.442926	0.389361
Os11g0586900	Similar_to_ADP-ribosylation_factor-like_protein_5.";category_"II_:_Similar_to_known_protein";GO_id_"GO:0005525_:_GTP_binding";GO_id_"GO:0005622_:_intracellular";GO_id_"GO:0006364_:_rRNA_processing";GO_id_"GO:0006886_:_intracellular_protein_transport";GO_id_"GO:0007046_:_ribosome_biogenesis";GO_id_"GO:0007264_:_small_GTPase_mediated_signal_transduction	0.93823	0.895571	0.373953	0.424548
Os07g0617800	Similar_to_Alanine_aminotransferase.";category_"II_:_Similar_to_known_protein";GO_id_"GO:0009058_:_biosynthesis	0.889488	0.926455	0.451434	0.406136
Os11g0523110	Similar_to_Alcohol_dehydrogenase-like_protein.";category_"II_:_Similar_to_known_protein";GO_id_"GO:0008152_:_metabolism	1.00504	1.17778	0.122958	0.463985
Os03g0790700	Similar_to_Aldehyde_oxidase-2.";category_"II_:_Similar_to_known_protein";GO_id_"GO:0006118_:_electron_transport	1.17179	0.933093	0.310957	0.469615
Os07g0281800	Similar_to_Aldehyde_oxidase-2.";category_"II_:_Similar_to_known_protein";GO_id_"GO:0006118_:_electron_transport	1.00275	0.925637	0.466365	0.438315
Os02g0218800	Similar_to_Allene_oxide_synthase_(EC_4.2.1.92).";category_"II_:_Similar_to_known_protein";GO_id_"GO:0004497_:_monooxygenase_activity";GO_id_"GO:0005506_:_iron_ion_binding";GO_id_"GO:0006118_:_electron_transport	0.978234	0.79269	0.140888	0.157374
Os02g0765300	Similar_to_Alpha-amylase_precursor_(EC_3.2.1.1)_(1,4-alpha-D-glucan_glucanohydrolase)_(Isozyme_1B).";category_"II_:_Similar_to_known_protein";GO_id_"GO:0004556_:_alpha-amylase_activity	1.0333	0.858753	0.0523887	0.0454742
Os02g0722400	Similar_to_Amino_acid_transporter_c_(Fragment).";category_"II_:_Similar_to_known_protein";GO_id_"GO:0005279_:_amino_acid-polyamine_transporter_activity";GO_id_"GO:0006865_:_amino_acid_transport	1.18771	1.09939	0.413404	0.256092
Os03g0305000	Similar_to_AMP-binding_protein.";category_"II_:_Similar_to_known_protein";GO_id_"GO:0003824_:_catalytic_activity	1.14456	0.862355	0.294015	0.341618
Os04g0474800	Similar_to_Amygdalin_hydrolase_isoform_AH_I_precursor_(EC_3.2.1.117).";category_"II_:_Similar_to_known_protein";GO_id_"GO:0005975_:_carbohydrate_metabolism	1.06968	0.882634	0.234815	0.252129
Os01g0767900	Similar_to_Ankyrin_repeat_BTB/POZ_domain-containing_protein.";category_"II_:_Similar_to_known_protein	1.06404	0.931497	0.510941	0.527564
Os11g0131900	Similar_to_Arabinoxylan_arabinofuranohydrolase_isoenzyme_AXAH-II.";category_"II_:_Similar_to_known_protein";GO_id_"GO:0046373_:_L-arabinose_metabolism	1.05454	0.746559	0.281558	0.359126
Os10g0115500	Similar_to_Barley_B_recombinant_like-protein_B_(Barley_B_recombinant_like-protein_A).";category_"II_:_Similar_to_known_protein	1.14793	1.24951	0.17774	0.449524
Os01g0859500	Similar_to_Basic_leucine_zipper_protein_(Liguleless2).";category_"II_:_Similar_to_known_protein";GO_id_"GO:0005634_:_nucleus";GO_id_"GO:0043565_:_sequence-specific_DNA_binding	1.23446	1.13827	0.495054	0.473527
Os01g0940800	Similar_to_Beta-1,3-glucanase_precursor.";category_"II_:_Similar_to_known_protein	0.812198	0.811358	0.534248	0.441973
Os08g0244500	Similar_to_Beta-1,3-glucanase-like_protein.";category_"II_:_Similar_to_known_protein	0.958626	0.700239	0.0730835	0.0711576
Os11g0591200	Similar_to_Beta-ketoacyl-CoA-synthase.";category_"II_:_Similar_to_known_protein	1.60365	1.41021	0.317223	0.478511
Os03g0125100	Similar_to_Beta-ring_hydroxylase_(Fragment).";category_"II_:_Similar_to_known_protein";GO_id_"GO:0003824_:_catalytic_activity	0.910975	1.08368	0.404771	0.475967
Os04g0483500	Similar_to_B-keto_acyl_reductase.";category_"II_:_Similar_to_known_protein";GO_id_"GO:0008152_:_metabolism	1.68817	1.08341	0.310148	0.409754
Os01g0665200	Similar_to_Blast_and_wounding_induced_mitogen-activated_protein_kinase.";category_"II_:_Similar_to_known_protein";GO_id_"GO:0004672_:_protein_kinase_activity";GO_id_"GO:0004674_:_protein_serine/threonine_kinase_activity";GO_id_"GO:0005524_:_ATP_binding	0.938505	0.972694	0.236235	0.441721
Os05g0493500	Similar_to_B-type_cyclin_(Fragment).";category_"II_:_Similar_to_known_protein";GO_id_"GO:0000074_:_regulation_of_progression_through_cell_cycle	1.17443	1.17548	0.329478	0.283766
Os08g0105600	Similar_to_Bx2-like_protein.";category_"II_:_Similar_to_known_protein";GO_id_"GO:0004497_:_monooxygenase_activity";GO_id_"GO:0005506_:_iron_ion_binding";GO_id_"GO:0006118_:_electron_transport	0.521841	0.822067	0.422756	0.506387
Os12g0240900	(S-adenosysl-L-_methionine:caffeic_acid_3-O-methyltransferase)	0.782132	0.849206	0.108906	0.0933579
Os03g0148700	Similar_to_Calcium/calmodulin-regulated_receptor-like_kinase.";category_"II_:_Similar_to_known_protein";GO_id_"GO:0004672_:_protein_kinase_activity";GO_id_"GO:0004674_:_protein_serine/threonine_kinase_activity";GO_id_"GO:0005524_:_ATP_binding	1.25554	0.884225	0.493851	0.535594
Os07g0481200	Similar_to_Calmodulin-binding_heat-shock_protein.";category_"II_:_Similar_to_known_protein";GO_id_"GO:0004806_:_triacylglycerol_lipase_activity	0.956711	0.9838	0.415246	0.201173
Os01g0198200	Similar_to_Casein_kinase-like_protein.";category_"II_:_Similar_to_known_protein";GO_id_"GO:0004672_:_protein_kinase_activity";GO_id_"GO:0005524_:_ATP_binding	1.08266	1.03131	0.224845	0.299127
Os09g0255000	Similar_to_Cell_wall_invertase_(EC_3.2.1.26).";category_"II_:_Similar_to_known_protein	0.796744	0.789025	0.23014	0.30778
Os10g0389000	Similar_to_Centrin_[Oryza_sativa_(japonica_cultivar-group)].";category_"II_:_Similar_to_known_protein	1.00235	0.9239	0.32261	0.515055
Os05g0247100	Similar_to_Chitinase_(EC_3.2.1.14)_III_C00481-rice_(EC_3.2.1.14).";category_"II_:_Similar_to_known_protein	1.04669	0.967007	0.283769	0.201568
Os01g0764400	Similar_to_Chorismate_mutase,_chloroplast_precursor_(EC_5.4.99.5)_(CM-1).";category_"II_:_Similar_to_known_protein";GO_id_"GO:0004106_:_chorismate_mutase_activity	1.13792	0.887571	0.459257	0.360399
Os07g0497100	Similar_to_Chromodomain_helicase-DNA-binding_protein_5_(CHD-5).";category_"II_:_Similar_to_known_protein";GO_id_"GO:0005515_:_protein_binding	0.905049	1.05304	0.293286	0.402652
Os01g0290700	Similar_to_CjMDR1.";category_"II_:_Similar_to_known_protein";GO_id_"GO:0005524_:_ATP_binding	0.804861	0.879348	0.206465	0.148025
Os08g0113300	Similar_to_Clone_ZZD1296_mRNA_sequence.";category_"II_:_Similar_to_known_protein";GO_id_"GO:0000151_:_ubiquitin_ligase_complex";GO_id_"GO:0004842_:_ubiquitin-protein_ligase_activity	1.23504	0.796674	0.158536	0.33729
Os07g0467200	Similar_to_Clone_ZZD536_mRNA_sequence.";category_"II_:_Similar_to_known_protein	1.66321	1.65716	0.467929	0.354834
Os02g0209100	Similar_to_Coatomer_beta'_subunit_(Beta'-coat_protein)_(Beta'-COP)_(p102).";category_"II_:_Similar_to_known_protein";GO_id_"GO:0005488_:_binding";GO_id_"GO:0006886_:_intracellular_protein_transport	0.96333	1.02472	0.275462	0.175658
Os03g0301200	Similar_to_COBRA-like_protein_7_precursor.";category_"II_:_Similar_to_known_protein	1.06651	1.022	0.474146	0.489609
Os04g0497700	Similar_to_CONSTANS-like_protein.";category_"II_:_Similar_to_known_protein";GO_id_"GO:0003677_:_DNA_binding";GO_id_"GO:0005622_:_intracellular	0.677021	0.724261	0.399976	0.424141
Os08g0523600	Similar_to_CTV.22.";category_"II_:_Similar_to_known_protein	0.913963	0.791264	0.391011	0.442906
Os04g0474900	Similar_to_Cyanogenic_beta-glucosidase_precursor_(EC_3.2.1.21)_(Linamarase)_(Fragment).";category_"II_:_Similar_to_known_protein	0.958987	0.893842	0.246619	0.478649
Os01g0978100	Similar_to_Cysteine_synthase,_mitochondrial_precursor_(EC_2.5.1.47)_(O-_acetylserine_sulfhydrylase)_(O-acetylserine_(Thiol)-lyase)_(CSase_C)_(CS-C)_(OAS-TL_C)_(AtCS-C).";category_"II_:_Similar_to_known_protein";GO_id_"GO:0003824_:_catalytic_activity";GO_id_"GO:0004124_:_cysteine_synthase_activity";GO_id_"GO:0006535_:_cysteine_biosynthesis_from_serine	1.11348	0.927344	0.285837	0.39514
Os06g0221300	Similar_to_Dehydration_stress-induced_protein.";category_"II_:_Similar_to_known_protein	1.04464	0.905627	0.363702	0.427563
LOC_Os06g11812	Similar_to_Dehydration_stress-induced_protein.";category_"II_:_Similar_to_known_protein	1.04464	0.905627	0.363702	0.427563
Os01g0354200	Similar_to_Delta(14)-sterol_reductase_(EC_1.3.1.70)_(C-14_sterol_reductase)_(Sterol_C14-reductase)_(FACKEL_protein).";category_"II_:_Similar_to_known_protein	0.992144	1.10692	0.337221	0.421154
Os01g0337900	Similar_to_Dihydrolipoamide_dehydrogenase.";category_"II_:_Similar_to_known_protein";GO_id_"GO:0004148_:_dihydrolipoyl_dehydrogenase_activity";GO_id_"GO:0005737_:_cytoplasm";GO_id_"GO:0006118_:_electron_transport";GO_id_"GO:0015036_:_disulfide_oxidoreductase_activity";GO_id_"GO:0016491_:_oxidoreductase_activity	0.896084	1.06122	0.401555	0.36594
Os02g0622100	Similar_to_Dual_specificity_kinase_1.";category_"II_:_Similar_to_known_protein";GO_id_"GO:0004672_:_protein_kinase_activity";GO_id_"GO:0004674_:_protein_serine/threonine_kinase_activity";GO_id_"GO:0005524_:_ATP_binding	0.925704	0.926831	0.465254	0.397833
[truncated: 1,445 more rows]

## Sheet: Table-S4
Table-S4. Genes upregulated by Fe deficiency in shoots
		Ratio
[truncated: 259 more rows]

## Sheet: Table-S5
Table-S5. Genes down regulated by Fe excess in shoots
[truncated: 1,657 more rows]

[truncated: 3 more sheets: Table-S6, Table-S7, Table-S8]
